# Supplementary material for: Connecting atrial fibrillation to digestive neoplasms: exploring mediation via ischemic stroke and heart failure in Mendelian randomization studies
Source: Front Oncol. 2024 Feb 20;14:1301327. doi: 10.3389/fonc.2024.1301327 (PMC10912520; doi:10.3389/fonc.2024.1301327)
Supplement: Supplementary File 1 — Scatter diagrams. [file DataSheet_1.zip]

Archive with 6 entries (6 files):
- Figure S1.JPEG
- File S1.PDF
- File S2.PDF
- File S3.PDF
- Table S1.XLSX
- Table S2.XLSX
