# Supplementary material for: Connecting atrial fibrillation to digestive neoplasms: exploring mediation via ischemic stroke and heart failure in Mendelian randomization studies
Source: Front Oncol. 2024 Feb 20;14:1301327. doi: 10.3389/fonc.2024.1301327 (PMC10912520; doi:10.3389/fonc.2024.1301327)
Supplement: Supplementary File 1 — Scatter diagrams. [file DataSheet_1.zip › Table S1.XLSX]

## Sheet: Sheet1
Table S1: SNPs data information utilized in this article
Exposure	Outcome	SNP	chromosome	pos	beta of outcome	standard error of outcome	P value of outcome	P value of exposure	effect allele of outcome	other allele of outcome	F	FMean
Atrial fibrillation	Malignant neoplasm of colon	rs10141892	14	35184323	0.0338	0.0357	0.3436	2.94781e-11	C	T	1024.81	2232.03
Atrial fibrillation	Malignant neoplasm of colon	rs10213171	4	148937537	-0.0059	0.057	0.9174	1.32312e-11	G	C	977.332	2232.03
Atrial fibrillation	Malignant neoplasm of colon	rs10458662	10	77936670	-0.0458	0.0477	0.3361	6.93202e-10	G	T	870.446	2232.03
Atrial fibrillation	Malignant neoplasm of colon	rs10520002	5	127819132	0.1143	0.0561	0.0416303	2.85102e-08	A	G	719.861	2232.03
Atrial fibrillation	Malignant neoplasm of colon	rs10520260	4	174447349	-0.0211	0.0355	0.552699	3.36202e-10	G	A	939.954	2232.03
Atrial fibrillation	Malignant neoplasm of colon	rs10753933	1	203026214	-0.0339	0.0356	0.3405	9.84464e-20	G	T	1894.54	2232.03
Atrial fibrillation	Malignant neoplasm of colon	rs10773657	12	123327900	-0.0128	0.0453	0.7782	2.537e-08	A	C	811.489	2232.03
Atrial fibrillation	Malignant neoplasm of colon	rs10804493	3	111554426	-0.0005	0.0349	0.9883	1.62892e-15	A	G	1461.49	2232.03
Atrial fibrillation	Malignant neoplasm of colon	rs10821415	9	97713459	0.063	0.0357	0.0776497	2.92415e-34	A	C	3380.47	2232.03
Atrial fibrillation	Malignant neoplasm of colon	rs10842383	12	24771967	-0.1227	0.0554	0.0267498	2.88071e-25	T	C	2541.08	2232.03
Atrial fibrillation	Malignant neoplasm of colon	rs11191116	10	103555611	-0.0344	0.0358	0.3368	4.41896e-09	T	C	786.946	2232.03
Atrial fibrillation	Malignant neoplasm of colon	rs11264280	1	154862952	0.0039	0.0356	0.9139	3.0669e-79	T	C	8376.04	2232.03
Atrial fibrillation	Malignant neoplasm of colon	rs11598047	10	105342672	0.0943	0.0584	0.1063	8.95159e-66	G	A	6657.91	2232.03
Atrial fibrillation	Malignant neoplasm of colon	rs11773845	7	116191301	0.0577	0.0345	0.0944496	2.39001e-55	A	C	5588.16	2232.03
Atrial fibrillation	Malignant neoplasm of colon	rs117984853	6	149399100	-0.0182	0.0516	0.7247	1.34215e-24	T	G	2838.14	2232.03
Atrial fibrillation	Malignant neoplasm of colon	rs12245149	10	65321147	0.0005	0.0342	0.989	1.66418e-12	A	C	1136.71	2232.03
Atrial fibrillation	Malignant neoplasm of colon	rs12426679	12	76237987	-0.0536	0.0344	0.1193	4.94504e-09	T	C	786.138	2232.03
Atrial fibrillation	Malignant neoplasm of colon	rs1278493	3	135814009	-0.0188	0.0343	0.583399	8.769e-09	A	G	767.526	2232.03
Atrial fibrillation	Malignant neoplasm of colon	rs133885	22	26159289	-0.0738	0.0344	0.0322099	2.216e-09	A	G	832.96	2232.03
Atrial fibrillation	Malignant neoplasm of colon	rs140185678	16	2003016	-0.0373	0.084	0.656999	2.43388e-14	A	G	1925.36	2232.03
Atrial fibrillation	Malignant neoplasm of colon	rs1458038	4	81164723	-0.0087	0.036	0.8093	1.735e-09	T	C	829.374	2232.03
Atrial fibrillation	Malignant neoplasm of colon	rs146518726	1	51535039	-0.0249	0.0965	0.7965	8.2699e-15	A	G	1687.6	2232.03
Atrial fibrillation	Malignant neoplasm of colon	rs1563304	17	44874453	-0.0207	0.0509	0.6842	2.55682e-12	T	C	1252.59	2232.03
Atrial fibrillation	Malignant neoplasm of colon	rs17171711	5	137364795	-0.0343	0.0431	0.4259	1.94984e-35	T	C	3562.14	2232.03
Atrial fibrillation	Malignant neoplasm of colon	rs17380837	12	26345526	0.002	0.0353	0.9552	4.79954e-12	T	C	1102.12	2232.03
Atrial fibrillation	Malignant neoplasm of colon	rs1838747	5	114426668	0.0064	0.0343	0.8525	4.13105e-09	G	A	788.511	2232.03
Atrial fibrillation	Malignant neoplasm of colon	rs1906615	4	111701798	0.0864	0.0399	0.0305999	1e-200	T	G	45951.1	2232.03
Atrial fibrillation	Malignant neoplasm of colon	rs2031522	6	87821501	0.0099	0.0354	0.7788	1.46501e-10	G	A	920.736	2232.03
Atrial fibrillation	Malignant neoplasm of colon	rs2274115	9	139094773	0.0401	0.0384	0.2964	1.69099e-10	G	A	1027.26	2232.03
Atrial fibrillation	Malignant neoplasm of colon	rs2288327	2	179411665	0.0382	0.0457	0.4028	7.25772e-25	G	A	2302.46	2232.03
Atrial fibrillation	Malignant neoplasm of colon	rs2359171	16	73053022	0.0311	0.0409	0.4471	4.64943e-91	A	T	9196.11	2232.03
Atrial fibrillation	Malignant neoplasm of colon	rs2540949	2	65284231	-0.0266	0.0359	0.4583	2.94917e-22	T	A	2123.7	2232.03
Atrial fibrillation	Malignant neoplasm of colon	rs2738413	14	64679960	0.0238	0.0342	0.4868	2.54624e-31	G	A	3128.91	2232.03
Atrial fibrillation	Malignant neoplasm of colon	rs2739197	4	111543323	0.0045	0.0384	0.9059	3.20332e-41	G	C	5168.63	2232.03
Atrial fibrillation	Malignant neoplasm of colon	rs2759301	15	80994288	-0.031	0.035	0.3758	5.03802e-09	A	G	777.958	2232.03
Atrial fibrillation	Malignant neoplasm of colon	rs2834618	21	36119111	0.0157	0.0538	0.7704	3.41193e-17	G	T	1738.16	2232.03
Atrial fibrillation	Malignant neoplasm of colon	rs28387148	2	127433465	-0.0372	0.0585	0.5252	6.25029e-11	T	C	1065.81	2232.03
Atrial fibrillation	Malignant neoplasm of colon	rs284277	1	10790797	-0.0258	0.0345	0.454099	1.245e-09	A	C	868.002	2232.03
Atrial fibrillation	Malignant neoplasm of colon	rs2860482	12	57105938	0.0083	0.0434	0.848	1.21199e-12	C	A	1197.29	2232.03
Atrial fibrillation	Malignant neoplasm of colon	rs28631169	14	23888183	-0.0636	0.0507	0.2095	5.34995e-10	T	C	893.523	2232.03
Atrial fibrillation	Malignant neoplasm of colon	rs2885697	1	41544279	-0.0214	0.036	0.553	2.88403e-10	T	G	906.848	2232.03
Atrial fibrillation	Malignant neoplasm of colon	rs3176326	6	36647289	0.0895	0.0451	0.0472204	1.42397e-13	A	G	1285.52	2232.03
Atrial fibrillation	Malignant neoplasm of colon	rs337705	5	113737062	-0.0384	0.0354	0.2785	1.63418e-16	G	T	1539.18	2232.03
Atrial fibrillation	Malignant neoplasm of colon	rs34080181	3	66454191	-0.0109	0.0365	0.764401	1.278e-10	A	G	966.109	2232.03
Atrial fibrillation	Malignant neoplasm of colon	rs34936990	10	105523416	0.0559	0.0508	0.2711	2.95189e-37	A	G	3676.87	2232.03
Atrial fibrillation	Malignant neoplasm of colon	rs34969716	6	18210109	-0.0241	0.037	0.5136	1.59514e-19	A	G	2158.57	2232.03
Atrial fibrillation	Malignant neoplasm of colon	rs35544454	2	213266003	-0.0692	0.0413	0.0937497	1.10002e-11	T	A	1109.9	2232.03
Atrial fibrillation	Malignant neoplasm of colon	rs35569628	13	113872712	0.015	0.0381	0.6931	1.378e-08	C	T	730.347	2232.03
Atrial fibrillation	Malignant neoplasm of colon	rs35963991	8	11495702	0.0199	0.0547	0.7163	2.80098e-08	T	G	722.633	2232.03
Atrial fibrillation	Malignant neoplasm of colon	rs3943207	8	21845619	-0.0805	0.0589	0.1719	6.91895e-10	T	G	865.772	2232.03
Atrial fibrillation	Malignant neoplasm of colon	rs4073778	1	116297758	-0.0269	0.0345	0.4355	4.95564e-13	A	C	1198.9	2232.03
Atrial fibrillation	Malignant neoplasm of colon	rs4252627	17	37868715	-0.0525	0.0365	0.1499	5.633e-09	T	C	788.183	2232.03
Atrial fibrillation	Malignant neoplasm of colon	rs4587869	14	32992334	-0.0025	0.0352	0.9443	1.18713e-20	C	G	2157.8	2232.03
Atrial fibrillation	Malignant neoplasm of colon	rs464901	22	18597502	-0.0439	0.037	0.235	1.53109e-12	C	T	1187.15	2232.03
Atrial fibrillation	Malignant neoplasm of colon	rs4757877	11	20010291	0.0222	0.0427	0.6027	2.93089e-20	G	A	1996.22	2232.03
Atrial fibrillation	Malignant neoplasm of colon	rs4935786	11	121661507	-0.0191	0.0387	0.6218	4.854e-09	A	T	866.305	2232.03
Atrial fibrillation	Malignant neoplasm of colon	rs4946333	6	118565665	-0.0846	0.0341	0.01293	5.47016e-22	G	A	2107.96	2232.03
Atrial fibrillation	Malignant neoplasm of colon	rs4965430	15	99268850	-0.0291	0.0356	0.4136	1.258e-10	G	C	951.523	2232.03
Atrial fibrillation	Malignant neoplasm of colon	rs55734480	7	14372009	-0.0051	0.0402	0.8996	2.2009e-12	A	G	1160.31	2232.03
Atrial fibrillation	Malignant neoplasm of colon	rs55985730	7	128417044	-0.0699	0.0638	0.2732	5.236e-09	G	T	874.791	2232.03
Atrial fibrillation	Malignant neoplasm of colon	rs56201652	7	92278116	0.0577	0.0392	0.1409	1.74301e-12	A	G	1138.94	2232.03
Atrial fibrillation	Malignant neoplasm of colon	rs56326533	2	201168758	-0.0713	0.0342	0.0369003	6.27769e-24	C	T	2310.59	2232.03
Atrial fibrillation	Malignant neoplasm of colon	rs577676	1	170587340	0.0036	0.0352	0.9196	1.61994e-43	T	C	4342.34	2232.03
Atrial fibrillation	Malignant neoplasm of colon	rs60902112	3	194800853	0.0259	0.0432	0.5487	1.71902e-08	T	C	715.091	2232.03
Atrial fibrillation	Malignant neoplasm of colon	rs62254082	3	69417585	0.0975	0.0357	0.00637294	6.34293e-09	C	T	798.513	2232.03
Atrial fibrillation	Malignant neoplasm of colon	rs62377206	5	168383543	0.0279	0.0801	0.7272	8.20597e-09	A	G	772.756	2232.03
Atrial fibrillation	Malignant neoplasm of colon	rs62521286	8	124551975	-0.0022	0.0661	0.973	4.4978e-19	G	A	1847.25	2232.03
Atrial fibrillation	Malignant neoplasm of colon	rs6462079	7	28415827	-0.0385	0.0449	0.3909	8.79306e-10	A	G	901.78	2232.03
Atrial fibrillation	Malignant neoplasm of colon	rs6546620	2	26159940	-0.0582	0.0383	0.129	3.18787e-12	C	T	1197.29	2232.03
Atrial fibrillation	Malignant neoplasm of colon	rs6560886	12	133150210	-0.0481	0.0461	0.297	1.49101e-08	C	T	895.362	2232.03
Atrial fibrillation	Malignant neoplasm of colon	rs6580277	5	142818123	0.0504	0.0417	0.2263	1.64286e-17	G	A	1675.79	2232.03
Atrial fibrillation	Malignant neoplasm of colon	rs6596717	5	106427609	-0.0438	0.0353	0.2144	2.99999e-09	A	C	804.843	2232.03
Atrial fibrillation	Malignant neoplasm of colon	rs6665642	1	154802139	-0.0575	0.0573	0.3163	3.05802e-08	T	C	823.041	2232.03
Atrial fibrillation	Malignant neoplasm of colon	rs6689306	1	154395946	-0.0388	0.0342	0.256	1.35988e-11	G	A	1058.54	2232.03
Atrial fibrillation	Malignant neoplasm of colon	rs6747542	2	70106832	-0.0374	0.0342	0.2744	1.09597e-16	C	T	1576.19	2232.03
Atrial fibrillation	Malignant neoplasm of colon	rs6771054	3	89489529	0.0441	0.0343	0.198	2.42382e-11	C	T	1037.39	2232.03
Atrial fibrillation	Malignant neoplasm of colon	rs67969609	2	145760353	0.1138	0.0726	0.1169	1.71199e-08	G	C	687.894	2232.03
Atrial fibrillation	Malignant neoplasm of colon	rs6838973	4	111765495	0.0081	0.034	0.8129	1.03039e-111	T	C	11780.7	2232.03
Atrial fibrillation	Malignant neoplasm of colon	rs6882776	5	172664163	0.0223	0.0349	0.5235	9.63607e-22	A	G	2121.39	2232.03
Atrial fibrillation	Malignant neoplasm of colon	rs6994744	8	141740868	-0.0567	0.0346	0.1008	1.09499e-09	C	A	846.035	2232.03
Atrial fibrillation	Malignant neoplasm of colon	rs71454237	12	70013415	-0.052	0.045	0.2477	1.78402e-13	A	G	1311.83	2232.03
Atrial fibrillation	Malignant neoplasm of colon	rs7172038	15	73667255	0.075	0.0424	0.0768192	4.78189e-36	G	T	3482.24	2232.03
Atrial fibrillation	Malignant neoplasm of colon	rs7224711	17	76772288	0.0247	0.035	0.4801	3.72297e-08	T	C	685.767	2232.03
Atrial fibrillation	Malignant neoplasm of colon	rs7225165	17	1309850	0.103	0.0546	0.0589603	3.20302e-09	A	G	889.37	2232.03
Atrial fibrillation	Malignant neoplasm of colon	rs72694603	1	112458893	0.0949	0.0383	0.0130701	2.25788e-14	T	C	1361.51	2232.03
Atrial fibrillation	Malignant neoplasm of colon	rs72700114	1	170193825	-0.0679	0.0773	0.3799	3.28776e-54	C	G	5918.61	2232.03
Atrial fibrillation	Malignant neoplasm of colon	rs72811294	17	12618680	-0.083	0.0608	0.1722	9.66941e-12	C	G	1073.18	2232.03
Atrial fibrillation	Malignant neoplasm of colon	rs72926475	2	86594487	-0.0065	0.0576	0.91	2.37192e-11	A	G	1037.04	2232.03
Atrial fibrillation	Malignant neoplasm of colon	rs72966339	6	122398241	-0.0946	0.0374	0.0114599	7.42164e-19	T	C	1822.48	2232.03
Atrial fibrillation	Malignant neoplasm of colon	rs73041705	3	24463235	-0.0005	0.0394	0.9906	1.546e-09	C	T	847.921	2232.03
Atrial fibrillation	Malignant neoplasm of colon	rs73366713	6	16415751	0.017	0.0554	0.7586	1.53109e-25	A	G	2659.53	2232.03
Atrial fibrillation	Malignant neoplasm of colon	rs74500426	4	174642789	-0.0347	0.0472	0.4614	4.28845e-13	T	G	1235.48	2232.03
Atrial fibrillation	Malignant neoplasm of colon	rs74832855	1	170171598	-0.0049	0.0904	0.9568	1.43285e-11	G	A	1084.53	2232.03
Atrial fibrillation	Malignant neoplasm of colon	rs74884082	14	73249419	-0.0523	0.0491	0.2872	3.47896e-10	T	C	939.138	2232.03
Atrial fibrillation	Malignant neoplasm of colon	rs7508	8	17913970	-0.0076	0.0378	0.8412	1.69083e-21	A	G	2146.44	2232.03
Atrial fibrillation	Malignant neoplasm of colon	rs7529220	1	22282619	0.0129	0.042	0.7592	1.98299e-10	C	T	1031.91	2232.03
Atrial fibrillation	Malignant neoplasm of colon	rs7574892	2	175512820	-0.0175	0.0341	0.608501	1.97606e-16	A	G	1571.42	2232.03
Atrial fibrillation	Malignant neoplasm of colon	rs76097649	11	128764570	-0.0031	0.0591	0.9575	1.26009e-20	A	G	2315.74	2232.03
Atrial fibrillation	Malignant neoplasm of colon	rs7612445	3	179172979	-0.0081	0.0545	0.8822	4.80795e-09	T	G	765.193	2232.03
Atrial fibrillation	Malignant neoplasm of colon	rs77316573	16	2265271	0.0088	0.0409	0.8297	3.26498e-09	T	C	920.804	2232.03
Atrial fibrillation	Malignant neoplasm of colon	rs775498	12	70071513	-0.0055	0.0374	0.8842	1.053e-08	G	A	743.898	2232.03
Atrial fibrillation	Malignant neoplasm of colon	rs7789146	7	150661409	-0.0251	0.0408	0.5385	2.11592e-11	A	G	1033.01	2232.03
Atrial fibrillation	Malignant neoplasm of colon	rs7915134	10	75420180	-0.0132	0.0473	0.7808	1.42004e-34	T	C	3476.58	2232.03
Atrial fibrillation	Malignant neoplasm of colon	rs79187193	1	147255831	0.1527	0.0743	0.03983	3.14992e-14	A	G	1496	2232.03
Atrial fibrillation	Malignant neoplasm of colon	rs8088085	18	48708548	-0.0398	0.0343	0.2459	4.79402e-08	C	A	683.675	2232.03
Atrial fibrillation	Malignant neoplasm of colon	rs883079	12	114793240	0.063	0.0367	0.0863595	2.83727e-40	T	C	4123.16	2232.03
Atrial fibrillation	Malignant neoplasm of colon	rs9506925	13	23368943	-0.0172	0.0416	0.6797	2.716e-09	T	C	813.89	2232.03
Atrial fibrillation	Malignant neoplasm of colon	rs9953366	18	46474192	0.108	0.0356	0.002391	1.82306e-11	C	T	1107.02	2232.03
Atrial fibrillation	Malignant neoplasm of lip, oral cavity and pharynx	rs10141892	14	35184323	-0.0528	0.1311	0.687401	2.94781e-11	C	T	1024.81	2204.59
Atrial fibrillation	Malignant neoplasm of lip, oral cavity and pharynx	rs10213171	4	148937537	0.0376	0.2062	0.8555	1.32312e-11	G	C	977.332	2204.59
Atrial fibrillation	Malignant neoplasm of lip, oral cavity and pharynx	rs10458662	10	77936670	0.2987	0.175	0.08788	6.93202e-10	G	T	870.446	2204.59
Atrial fibrillation	Malignant neoplasm of lip, oral cavity and pharynx	rs10520002	5	127819132	0.175	0.2063	0.3963	2.85102e-08	A	G	719.861	2204.59
Atrial fibrillation	Malignant neoplasm of lip, oral cavity and pharynx	rs10520260	4	174447349	-0.047	0.1301	0.7183	3.36202e-10	G	A	939.954	2204.59
Atrial fibrillation	Malignant neoplasm of lip, oral cavity and pharynx	rs10753933	1	203026214	-0.2962	0.131	0.0237799	9.84464e-20	G	T	1894.54	2204.59
Atrial fibrillation	Malignant neoplasm of lip, oral cavity and pharynx	rs10773657	12	123327900	0.1022	0.1664	0.5391	2.537e-08	A	C	811.489	2204.59
Atrial fibrillation	Malignant neoplasm of lip, oral cavity and pharynx	rs10804493	3	111554426	-0.1059	0.128	0.4081	1.62892e-15	A	G	1461.49	2204.59
Atrial fibrillation	Malignant neoplasm of lip, oral cavity and pharynx	rs10821415	9	97713459	-0.1066	0.131	0.416	2.92415e-34	A	C	3380.47	2204.59
Atrial fibrillation	Malignant neoplasm of lip, oral cavity and pharynx	rs10842383	12	24771967	0.059	0.2044	0.772899	2.88071e-25	T	C	2541.08	2204.59
Atrial fibrillation	Malignant neoplasm of lip, oral cavity and pharynx	rs11191116	10	103555611	-0.1575	0.1314	0.2304	4.41896e-09	T	C	786.946	2204.59
Atrial fibrillation	Malignant neoplasm of lip, oral cavity and pharynx	rs11264280	1	154862952	-0.1853	0.1307	0.1562	3.0669e-79	T	C	8376.04	2204.59
Atrial fibrillation	Malignant neoplasm of lip, oral cavity and pharynx	rs11598047	10	105342672	0.2313	0.2146	0.2811	8.95159e-66	G	A	6657.91	2204.59
Atrial fibrillation	Malignant neoplasm of lip, oral cavity and pharynx	rs11773845	7	116191301	-0.051	0.1266	0.6868	2.39001e-55	A	C	5588.16	2204.59
Atrial fibrillation	Malignant neoplasm of lip, oral cavity and pharynx	rs117984853	6	149399100	0.1448	0.1889	0.4435	1.34215e-24	T	G	2838.14	2204.59
Atrial fibrillation	Malignant neoplasm of lip, oral cavity and pharynx	rs12245149	10	65321147	0.1841	0.1255	0.1426	1.66418e-12	A	C	1136.71	2204.59
Atrial fibrillation	Malignant neoplasm of lip, oral cavity and pharynx	rs12426679	12	76237987	-0.0637	0.1264	0.6144	4.94504e-09	T	C	786.138	2204.59
Atrial fibrillation	Malignant neoplasm of lip, oral cavity and pharynx	rs1278493	3	135814009	0.1602	0.1261	0.204	8.769e-09	A	G	767.526	2204.59
Atrial fibrillation	Malignant neoplasm of lip, oral cavity and pharynx	rs133885	22	26159289	0.0666	0.1263	0.5978	2.216e-09	A	G	832.96	2204.59
Atrial fibrillation	Malignant neoplasm of lip, oral cavity and pharynx	rs140185678	16	2003016	-0.0934	0.309	0.7623	2.43388e-14	A	G	1925.36	2204.59
Atrial fibrillation	Malignant neoplasm of lip, oral cavity and pharynx	rs1458038	4	81164723	-0.1936	0.1321	0.1428	1.735e-09	T	C	829.374	2204.59
Atrial fibrillation	Malignant neoplasm of lip, oral cavity and pharynx	rs146518726	1	51535039	-0.1252	0.3592	0.7274	8.2699e-15	A	G	1687.6	2204.59
Atrial fibrillation	Malignant neoplasm of lip, oral cavity and pharynx	rs1563304	17	44874453	0.1234	0.1875	0.5104	2.55682e-12	T	C	1252.59	2204.59
Atrial fibrillation	Malignant neoplasm of lip, oral cavity and pharynx	rs17171711	5	137364795	-0.2277	0.1573	0.1478	1.94984e-35	T	C	3562.14	2204.59
Atrial fibrillation	Malignant neoplasm of lip, oral cavity and pharynx	rs17380837	12	26345526	-0.0705	0.1299	0.5874	4.79954e-12	T	C	1102.12	2204.59
Atrial fibrillation	Malignant neoplasm of lip, oral cavity and pharynx	rs1838747	5	114426668	-0.1488	0.1257	0.2364	4.13105e-09	G	A	788.511	2204.59
Atrial fibrillation	Malignant neoplasm of lip, oral cavity and pharynx	rs1906615	4	111701798	-0.0588	0.1475	0.6902	1e-200	T	G	45951.1	2204.59
Atrial fibrillation	Malignant neoplasm of lip, oral cavity and pharynx	rs2031522	6	87821501	0.1005	0.13	0.4396	1.46501e-10	G	A	920.736	2204.59
Atrial fibrillation	Malignant neoplasm of lip, oral cavity and pharynx	rs2274115	9	139094773	0.0189	0.1411	0.8936	1.69099e-10	G	A	1027.26	2204.59
Atrial fibrillation	Malignant neoplasm of lip, oral cavity and pharynx	rs2288327	2	179411665	0.0786	0.1677	0.639401	7.25772e-25	G	A	2302.46	2204.59
Atrial fibrillation	Malignant neoplasm of lip, oral cavity and pharynx	rs2359171	16	73053022	0.1344	0.1502	0.3709	4.64943e-91	A	T	9196.11	2204.59
Atrial fibrillation	Malignant neoplasm of lip, oral cavity and pharynx	rs2540949	2	65284231	-0.1605	0.1319	0.2235	2.94917e-22	T	A	2123.7	2204.59
Atrial fibrillation	Malignant neoplasm of lip, oral cavity and pharynx	rs2738413	14	64679960	0.0409	0.1252	0.744	2.54624e-31	G	A	3128.91	2204.59
Atrial fibrillation	Malignant neoplasm of lip, oral cavity and pharynx	rs2759301	15	80994288	-0.0767	0.1283	0.5498	5.03802e-09	A	G	777.958	2204.59
Atrial fibrillation	Malignant neoplasm of lip, oral cavity and pharynx	rs2834618	21	36119111	0.0741	0.1975	0.7074	3.41193e-17	G	T	1738.16	2204.59
Atrial fibrillation	Malignant neoplasm of lip, oral cavity and pharynx	rs28387148	2	127433465	0.0075	0.2157	0.9724	6.25029e-11	T	C	1065.81	2204.59
Atrial fibrillation	Malignant neoplasm of lip, oral cavity and pharynx	rs284277	1	10790797	0.0882	0.1269	0.487	1.245e-09	A	C	868.002	2204.59
Atrial fibrillation	Malignant neoplasm of lip, oral cavity and pharynx	rs2860482	12	57105938	-0.0892	0.1601	0.5775	1.21199e-12	C	A	1197.29	2204.59
Atrial fibrillation	Malignant neoplasm of lip, oral cavity and pharynx	rs28631169	14	23888183	-0.1968	0.1882	0.2957	5.34995e-10	T	C	893.523	2204.59
Atrial fibrillation	Malignant neoplasm of lip, oral cavity and pharynx	rs2885697	1	41544279	0.1039	0.1319	0.4307	2.88403e-10	T	G	906.848	2204.59
Atrial fibrillation	Malignant neoplasm of lip, oral cavity and pharynx	rs3176326	6	36647289	-0.1015	0.1656	0.5398	1.42397e-13	A	G	1285.52	2204.59
Atrial fibrillation	Malignant neoplasm of lip, oral cavity and pharynx	rs337705	5	113737062	-0.2936	0.13	0.0239299	1.63418e-16	G	T	1539.18	2204.59
Atrial fibrillation	Malignant neoplasm of lip, oral cavity and pharynx	rs34080181	3	66454191	0.0905	0.1335	0.4979	1.278e-10	A	G	966.109	2204.59
Atrial fibrillation	Malignant neoplasm of lip, oral cavity and pharynx	rs34936990	10	105523416	-0.0988	0.187	0.5971	2.95189e-37	A	G	3676.87	2204.59
Atrial fibrillation	Malignant neoplasm of lip, oral cavity and pharynx	rs34969716	6	18210109	-0.0332	0.1357	0.8069	1.59514e-19	A	G	2158.57	2204.59
Atrial fibrillation	Malignant neoplasm of lip, oral cavity and pharynx	rs35544454	2	213266003	0.2298	0.1511	0.1283	1.10002e-11	T	A	1109.9	2204.59
Atrial fibrillation	Malignant neoplasm of lip, oral cavity and pharynx	rs35569628	13	113872712	0.0638	0.1398	0.6481	1.378e-08	C	T	730.347	2204.59
Atrial fibrillation	Malignant neoplasm of lip, oral cavity and pharynx	rs35963991	8	11495702	0.1764	0.2002	0.3784	2.80098e-08	T	G	722.633	2204.59
Atrial fibrillation	Malignant neoplasm of lip, oral cavity and pharynx	rs3943207	8	21845619	-0.0551	0.2169	0.7994	6.91895e-10	T	G	865.772	2204.59
Atrial fibrillation	Malignant neoplasm of lip, oral cavity and pharynx	rs4073778	1	116297758	0.0916	0.1266	0.4692	4.95564e-13	A	C	1198.9	2204.59
Atrial fibrillation	Malignant neoplasm of lip, oral cavity and pharynx	rs4252627	17	37868715	-0.1382	0.1339	0.3022	5.633e-09	T	C	788.183	2204.59
Atrial fibrillation	Malignant neoplasm of lip, oral cavity and pharynx	rs4587869	14	32992334	-0.0303	0.1291	0.8145	1.18713e-20	C	G	2157.8	2204.59
Atrial fibrillation	Malignant neoplasm of lip, oral cavity and pharynx	rs464901	22	18597502	0.264	0.1354	0.05118	1.53109e-12	C	T	1187.15	2204.59
Atrial fibrillation	Malignant neoplasm of lip, oral cavity and pharynx	rs4757877	11	20010291	-0.3682	0.1575	0.0193999	2.93089e-20	G	A	1996.22	2204.59
Atrial fibrillation	Malignant neoplasm of lip, oral cavity and pharynx	rs4935786	11	121661507	-0.2061	0.1417	0.1457	4.854e-09	A	T	866.305	2204.59
Atrial fibrillation	Malignant neoplasm of lip, oral cavity and pharynx	rs4946333	6	118565665	0.1302	0.1251	0.2977	5.47016e-22	G	A	2107.96	2204.59
Atrial fibrillation	Malignant neoplasm of lip, oral cavity and pharynx	rs4965430	15	99268850	0.0829	0.1308	0.5264	1.258e-10	G	C	951.523	2204.59
Atrial fibrillation	Malignant neoplasm of lip, oral cavity and pharynx	rs55734480	7	14372009	-0.2179	0.1475	0.1397	2.2009e-12	A	G	1160.31	2204.59
Atrial fibrillation	Malignant neoplasm of lip, oral cavity and pharynx	rs55985730	7	128417044	0.1909	0.2321	0.4107	5.236e-09	G	T	874.791	2204.59
Atrial fibrillation	Malignant neoplasm of lip, oral cavity and pharynx	rs56201652	7	92278116	0.0307	0.1444	0.8315	1.74301e-12	A	G	1138.94	2204.59
Atrial fibrillation	Malignant neoplasm of lip, oral cavity and pharynx	rs56326533	2	201168758	-0.0293	0.1254	0.8154	6.27769e-24	C	T	2310.59	2204.59
Atrial fibrillation	Malignant neoplasm of lip, oral cavity and pharynx	rs577676	1	170587340	0.1126	0.1295	0.3845	1.61994e-43	T	C	4342.34	2204.59
Atrial fibrillation	Malignant neoplasm of lip, oral cavity and pharynx	rs60902112	3	194800853	0.1682	0.1592	0.2908	1.71902e-08	T	C	715.091	2204.59
Atrial fibrillation	Malignant neoplasm of lip, oral cavity and pharynx	rs62254082	3	69417585	0.1032	0.1312	0.4314	6.34293e-09	C	T	798.513	2204.59
Atrial fibrillation	Malignant neoplasm of lip, oral cavity and pharynx	rs62377206	5	168383543	0.1171	0.2982	0.6947	8.20597e-09	A	G	772.756	2204.59
Atrial fibrillation	Malignant neoplasm of lip, oral cavity and pharynx	rs62521286	8	124551975	-0.1678	0.2448	0.4931	4.4978e-19	G	A	1847.25	2204.59
Atrial fibrillation	Malignant neoplasm of lip, oral cavity and pharynx	rs6462079	7	28415827	0.0569	0.1649	0.729899	8.79306e-10	A	G	901.78	2204.59
Atrial fibrillation	Malignant neoplasm of lip, oral cavity and pharynx	rs6546620	2	26159940	0.2239	0.1404	0.1106	3.18787e-12	C	T	1197.29	2204.59
Atrial fibrillation	Malignant neoplasm of lip, oral cavity and pharynx	rs6560886	12	133150210	0.0125	0.1694	0.9412	1.49101e-08	C	T	895.362	2204.59
Atrial fibrillation	Malignant neoplasm of lip, oral cavity and pharynx	rs6580277	5	142818123	0.1975	0.1536	0.1985	1.64286e-17	G	A	1675.79	2204.59
Atrial fibrillation	Malignant neoplasm of lip, oral cavity and pharynx	rs6596717	5	106427609	-0.1798	0.1298	0.166	2.99999e-09	A	C	804.843	2204.59
Atrial fibrillation	Malignant neoplasm of lip, oral cavity and pharynx	rs6665642	1	154802139	0.124	0.2091	0.5531	3.05802e-08	T	C	823.041	2204.59
Atrial fibrillation	Malignant neoplasm of lip, oral cavity and pharynx	rs6689306	1	154395946	0.0563	0.1257	0.654201	1.35988e-11	G	A	1058.54	2204.59
Atrial fibrillation	Malignant neoplasm of lip, oral cavity and pharynx	rs6747542	2	70106832	0.1348	0.1258	0.2837	1.09597e-16	C	T	1576.19	2204.59
Atrial fibrillation	Malignant neoplasm of lip, oral cavity and pharynx	rs6771054	3	89489529	-0.1298	0.1258	0.3023	2.42382e-11	C	T	1037.39	2204.59
Atrial fibrillation	Malignant neoplasm of lip, oral cavity and pharynx	rs67969609	2	145760353	-0.3275	0.2684	0.2223	1.71199e-08	G	C	687.894	2204.59
Atrial fibrillation	Malignant neoplasm of lip, oral cavity and pharynx	rs6838973	4	111765495	-0.0568	0.1251	0.6494	1.03039e-111	T	C	11780.7	2204.59
Atrial fibrillation	Malignant neoplasm of lip, oral cavity and pharynx	rs6882776	5	172664163	-0.2667	0.1281	0.0374102	9.63607e-22	A	G	2121.39	2204.59
Atrial fibrillation	Malignant neoplasm of lip, oral cavity and pharynx	rs6994744	8	141740868	-0.1332	0.127	0.2943	1.09499e-09	C	A	846.035	2204.59
Atrial fibrillation	Malignant neoplasm of lip, oral cavity and pharynx	rs71454237	12	70013415	0.0722	0.1649	0.661301	1.78402e-13	A	G	1311.83	2204.59
Atrial fibrillation	Malignant neoplasm of lip, oral cavity and pharynx	rs7172038	15	73667255	-0.1535	0.1553	0.323	4.78189e-36	G	T	3482.24	2204.59
Atrial fibrillation	Malignant neoplasm of lip, oral cavity and pharynx	rs7224711	17	76772288	-0.0812	0.1286	0.5278	3.72297e-08	T	C	685.767	2204.59
Atrial fibrillation	Malignant neoplasm of lip, oral cavity and pharynx	rs7225165	17	1309850	-0.0836	0.2004	0.6767	3.20302e-09	A	G	889.37	2204.59
Atrial fibrillation	Malignant neoplasm of lip, oral cavity and pharynx	rs72694603	1	112458893	-0.0185	0.1405	0.8953	2.25788e-14	T	C	1361.51	2204.59
Atrial fibrillation	Malignant neoplasm of lip, oral cavity and pharynx	rs72700114	1	170193825	0.3851	0.2847	0.1762	3.28776e-54	C	G	5918.61	2204.59
Atrial fibrillation	Malignant neoplasm of lip, oral cavity and pharynx	rs72811294	17	12618680	0.3562	0.2224	0.1092	9.66941e-12	C	G	1073.18	2204.59
Atrial fibrillation	Malignant neoplasm of lip, oral cavity and pharynx	rs72926475	2	86594487	0.2771	0.2116	0.1904	2.37192e-11	A	G	1037.04	2204.59
Atrial fibrillation	Malignant neoplasm of lip, oral cavity and pharynx	rs72966339	6	122398241	0.0157	0.1376	0.909	7.42164e-19	T	C	1822.48	2204.59
Atrial fibrillation	Malignant neoplasm of lip, oral cavity and pharynx	rs73041705	3	24463235	-0.0069	0.1448	0.9621	1.546e-09	C	T	847.921	2204.59
Atrial fibrillation	Malignant neoplasm of lip, oral cavity and pharynx	rs73366713	6	16415751	0.0826	0.2033	0.6846	1.53109e-25	A	G	2659.53	2204.59
Atrial fibrillation	Malignant neoplasm of lip, oral cavity and pharynx	rs74500426	4	174642789	0.0491	0.1739	0.7776	4.28845e-13	T	G	1235.48	2204.59
Atrial fibrillation	Malignant neoplasm of lip, oral cavity and pharynx	rs74832855	1	170171598	-0.0307	0.3344	0.9269	1.43285e-11	G	A	1084.53	2204.59
Atrial fibrillation	Malignant neoplasm of lip, oral cavity and pharynx	rs74884082	14	73249419	-0.3992	0.1815	0.02784	3.47896e-10	T	C	939.138	2204.59
Atrial fibrillation	Malignant neoplasm of lip, oral cavity and pharynx	rs7508	8	17913970	0.2708	0.1381	0.0499896	1.69083e-21	A	G	2146.44	2204.59
Atrial fibrillation	Malignant neoplasm of lip, oral cavity and pharynx	rs7529220	1	22282619	-0.1447	0.1539	0.3469	1.98299e-10	C	T	1031.91	2204.59
Atrial fibrillation	Malignant neoplasm of lip, oral cavity and pharynx	rs7574892	2	175512820	-0.0735	0.1254	0.557799	1.97606e-16	A	G	1571.42	2204.59
Atrial fibrillation	Malignant neoplasm of lip, oral cavity and pharynx	rs76097649	11	128764570	0.0936	0.2178	0.6673	1.26009e-20	A	G	2315.74	2204.59
Atrial fibrillation	Malignant neoplasm of lip, oral cavity and pharynx	rs7612445	3	179172979	0.083	0.1995	0.6775	4.80795e-09	T	G	765.193	2204.59
Atrial fibrillation	Malignant neoplasm of lip, oral cavity and pharynx	rs77316573	16	2265271	-0.0131	0.1502	0.9308	3.26498e-09	T	C	920.804	2204.59
Atrial fibrillation	Malignant neoplasm of lip, oral cavity and pharynx	rs775498	12	70071513	-0.0383	0.1376	0.780601	1.053e-08	G	A	743.898	2204.59
Atrial fibrillation	Malignant neoplasm of lip, oral cavity and pharynx	rs7789146	7	150661409	0.055	0.1495	0.712801	2.11592e-11	A	G	1033.01	2204.59
Atrial fibrillation	Malignant neoplasm of lip, oral cavity and pharynx	rs7915134	10	75420180	-0.2372	0.1751	0.1755	1.42004e-34	T	C	3476.58	2204.59
Atrial fibrillation	Malignant neoplasm of lip, oral cavity and pharynx	rs79187193	1	147255831	0.4528	0.274	0.0984192	3.14992e-14	A	G	1496	2204.59
Atrial fibrillation	Malignant neoplasm of lip, oral cavity and pharynx	rs8088085	18	48708548	0.0731	0.1257	0.5612	4.79402e-08	C	A	683.675	2204.59
Atrial fibrillation	Malignant neoplasm of lip, oral cavity and pharynx	rs883079	12	114793240	0.1376	0.1343	0.3058	2.83727e-40	T	C	4123.16	2204.59
Atrial fibrillation	Malignant neoplasm of lip, oral cavity and pharynx	rs9506925	13	23368943	-0.0923	0.1525	0.544999	2.716e-09	T	C	813.89	2204.59
Atrial fibrillation	Malignant neoplasm of lip, oral cavity and pharynx	rs9953366	18	46474192	0.0119	0.1303	0.927	1.82306e-11	C	T	1107.02	2204.59
Atrial fibrillation	Malignant neoplasm of oesophagus	rs10141892	14	35184323	0.0415	0.098	0.6718	2.94781e-11	C	T	1024.81	2232.03
Atrial fibrillation	Malignant neoplasm of oesophagus	rs10213171	4	148937537	-0.0691	0.1542	0.654	1.32312e-11	G	C	977.332	2232.03
Atrial fibrillation	Malignant neoplasm of oesophagus	rs10458662	10	77936670	-0.1902	0.131	0.1467	6.93202e-10	G	T	870.446	2232.03
Atrial fibrillation	Malignant neoplasm of oesophagus	rs10520002	5	127819132	-0.0229	0.1541	0.8821	2.85102e-08	A	G	719.861	2232.03
Atrial fibrillation	Malignant neoplasm of oesophagus	rs10520260	4	174447349	0.0016	0.0973	0.9873	3.36202e-10	G	A	939.954	2232.03
Atrial fibrillation	Malignant neoplasm of oesophagus	rs10753933	1	203026214	-0.0705	0.0978	0.4713	9.84464e-20	G	T	1894.54	2232.03
Atrial fibrillation	Malignant neoplasm of oesophagus	rs10773657	12	123327900	0.0809	0.1244	0.5156	2.537e-08	A	C	811.489	2232.03
Atrial fibrillation	Malignant neoplasm of oesophagus	rs10804493	3	111554426	0.0357	0.0958	0.709601	1.62892e-15	A	G	1461.49	2232.03
Atrial fibrillation	Malignant neoplasm of oesophagus	rs10821415	9	97713459	0.1158	0.0978	0.2362	2.92415e-34	A	C	3380.47	2232.03
Atrial fibrillation	Malignant neoplasm of oesophagus	rs10842383	12	24771967	0.0218	0.151	0.8851	2.88071e-25	T	C	2541.08	2232.03
Atrial fibrillation	Malignant neoplasm of oesophagus	rs11191116	10	103555611	-0.0303	0.098	0.7573	4.41896e-09	T	C	786.946	2232.03
Atrial fibrillation	Malignant neoplasm of oesophagus	rs11264280	1	154862952	-0.1068	0.0976	0.2738	3.0669e-79	T	C	8376.04	2232.03
Atrial fibrillation	Malignant neoplasm of oesophagus	rs11598047	10	105342672	-0.0822	0.1606	0.6089	8.95159e-66	G	A	6657.91	2232.03
Atrial fibrillation	Malignant neoplasm of oesophagus	rs11773845	7	116191301	-0.1859	0.0945	0.0492402	2.39001e-55	A	C	5588.16	2232.03
Atrial fibrillation	Malignant neoplasm of oesophagus	rs117984853	6	149399100	0.1279	0.141	0.3643	1.34215e-24	T	G	2838.14	2232.03
Atrial fibrillation	Malignant neoplasm of oesophagus	rs12245149	10	65321147	-0.0645	0.0938	0.4922	1.66418e-12	A	C	1136.71	2232.03
Atrial fibrillation	Malignant neoplasm of oesophagus	rs12426679	12	76237987	0.1061	0.0944	0.2609	4.94504e-09	T	C	786.138	2232.03
Atrial fibrillation	Malignant neoplasm of oesophagus	rs1278493	3	135814009	-0.0533	0.0943	0.5718	8.769e-09	A	G	767.526	2232.03
Atrial fibrillation	Malignant neoplasm of oesophagus	rs133885	22	26159289	-0.0648	0.0943	0.4919	2.216e-09	A	G	832.96	2232.03
Atrial fibrillation	Malignant neoplasm of oesophagus	rs140185678	16	2003016	0.3241	0.23	0.1588	2.43388e-14	A	G	1925.36	2232.03
Atrial fibrillation	Malignant neoplasm of oesophagus	rs1458038	4	81164723	0.0645	0.0986	0.5128	1.735e-09	T	C	829.374	2232.03
Atrial fibrillation	Malignant neoplasm of oesophagus	rs146518726	1	51535039	-0.1172	0.2682	0.6623	8.2699e-15	A	G	1687.6	2232.03
Atrial fibrillation	Malignant neoplasm of oesophagus	rs1563304	17	44874453	-0.0124	0.1403	0.9298	2.55682e-12	T	C	1252.59	2232.03
Atrial fibrillation	Malignant neoplasm of oesophagus	rs17171711	5	137364795	0.1294	0.1174	0.2703	1.94984e-35	T	C	3562.14	2232.03
Atrial fibrillation	Malignant neoplasm of oesophagus	rs17380837	12	26345526	-0.1055	0.0971	0.2772	4.79954e-12	T	C	1102.12	2232.03
Atrial fibrillation	Malignant neoplasm of oesophagus	rs1838747	5	114426668	0.1394	0.0938	0.1371	4.13105e-09	G	A	788.511	2232.03
Atrial fibrillation	Malignant neoplasm of oesophagus	rs1906615	4	111701798	0.0693	0.1099	0.5284	1e-200	T	G	45951.1	2232.03
Atrial fibrillation	Malignant neoplasm of oesophagus	rs2031522	6	87821501	-0.1087	0.0973	0.264	1.46501e-10	G	A	920.736	2232.03
Atrial fibrillation	Malignant neoplasm of oesophagus	rs2274115	9	139094773	0.0456	0.1057	0.6659	1.69099e-10	G	A	1027.26	2232.03
Atrial fibrillation	Malignant neoplasm of oesophagus	rs2288327	2	179411665	-0.0222	0.1246	0.8583	7.25772e-25	G	A	2302.46	2232.03
Atrial fibrillation	Malignant neoplasm of oesophagus	rs2359171	16	73053022	0.3067	0.1121	0.00621398	4.64943e-91	A	T	9196.11	2232.03
Atrial fibrillation	Malignant neoplasm of oesophagus	rs2540949	2	65284231	0.0398	0.0987	0.686501	2.94917e-22	T	A	2123.7	2232.03
Atrial fibrillation	Malignant neoplasm of oesophagus	rs2738413	14	64679960	0.0192	0.0936	0.8377	2.54624e-31	G	A	3128.91	2232.03
Atrial fibrillation	Malignant neoplasm of oesophagus	rs2739197	4	111543323	0.3032	0.1054	0.004028	3.20332e-41	G	C	5168.63	2232.03
Atrial fibrillation	Malignant neoplasm of oesophagus	rs2759301	15	80994288	0.0455	0.0959	0.6351	5.03802e-09	A	G	777.958	2232.03
Atrial fibrillation	Malignant neoplasm of oesophagus	rs2834618	21	36119111	0.1581	0.1475	0.284	3.41193e-17	G	T	1738.16	2232.03
Atrial fibrillation	Malignant neoplasm of oesophagus	rs28387148	2	127433465	0.0504	0.1613	0.7548	6.25029e-11	T	C	1065.81	2232.03
Atrial fibrillation	Malignant neoplasm of oesophagus	rs284277	1	10790797	0.0514	0.0949	0.5877	1.245e-09	A	C	868.002	2232.03
Atrial fibrillation	Malignant neoplasm of oesophagus	rs2860482	12	57105938	0.1095	0.1195	0.3594	1.21199e-12	C	A	1197.29	2232.03
Atrial fibrillation	Malignant neoplasm of oesophagus	rs28631169	14	23888183	0.0496	0.1405	0.724101	5.34995e-10	T	C	893.523	2232.03
Atrial fibrillation	Malignant neoplasm of oesophagus	rs2885697	1	41544279	-0.084	0.0987	0.3951	2.88403e-10	T	G	906.848	2232.03
Atrial fibrillation	Malignant neoplasm of oesophagus	rs3176326	6	36647289	0.2262	0.1238	0.0676706	1.42397e-13	A	G	1285.52	2232.03
Atrial fibrillation	Malignant neoplasm of oesophagus	rs337705	5	113737062	0.1885	0.0969	0.0517905	1.63418e-16	G	T	1539.18	2232.03
Atrial fibrillation	Malignant neoplasm of oesophagus	rs34080181	3	66454191	0.0691	0.1	0.4898	1.278e-10	A	G	966.109	2232.03
Atrial fibrillation	Malignant neoplasm of oesophagus	rs34936990	10	105523416	0.3053	0.1397	0.0288602	2.95189e-37	A	G	3676.87	2232.03
Atrial fibrillation	Malignant neoplasm of oesophagus	rs34969716	6	18210109	-0.0014	0.1014	0.9893	1.59514e-19	A	G	2158.57	2232.03
Atrial fibrillation	Malignant neoplasm of oesophagus	rs35544454	2	213266003	0.0916	0.1135	0.4194	1.10002e-11	T	A	1109.9	2232.03
Atrial fibrillation	Malignant neoplasm of oesophagus	rs35569628	13	113872712	-0.1113	0.1046	0.2877	1.378e-08	C	T	730.347	2232.03
Atrial fibrillation	Malignant neoplasm of oesophagus	rs35963991	8	11495702	0.1249	0.1554	0.4215	2.80098e-08	T	G	722.633	2232.03
Atrial fibrillation	Malignant neoplasm of oesophagus	rs3943207	8	21845619	-0.0315	0.1611	0.8451	6.91895e-10	T	G	865.772	2232.03
Atrial fibrillation	Malignant neoplasm of oesophagus	rs4073778	1	116297758	0.0599	0.0946	0.5269	4.95564e-13	A	C	1198.9	2232.03
Atrial fibrillation	Malignant neoplasm of oesophagus	rs4252627	17	37868715	0.0904	0.1002	0.3671	5.633e-09	T	C	788.183	2232.03
Atrial fibrillation	Malignant neoplasm of oesophagus	rs4587869	14	32992334	0.0565	0.0965	0.5581	1.18713e-20	C	G	2157.8	2232.03
Atrial fibrillation	Malignant neoplasm of oesophagus	rs464901	22	18597502	-0.0337	0.1012	0.7388	1.53109e-12	C	T	1187.15	2232.03
Atrial fibrillation	Malignant neoplasm of oesophagus	rs4757877	11	20010291	-0.087	0.1169	0.4567	2.93089e-20	G	A	1996.22	2232.03
Atrial fibrillation	Malignant neoplasm of oesophagus	rs4935786	11	121661507	-0.013	0.1065	0.9031	4.854e-09	A	T	866.305	2232.03
Atrial fibrillation	Malignant neoplasm of oesophagus	rs4946333	6	118565665	0.2024	0.0934	0.0302698	5.47016e-22	G	A	2107.96	2232.03
Atrial fibrillation	Malignant neoplasm of oesophagus	rs4965430	15	99268850	-0.0034	0.0977	0.9726	1.258e-10	G	C	951.523	2232.03
Atrial fibrillation	Malignant neoplasm of oesophagus	rs55734480	7	14372009	-0.0357	0.1106	0.747001	2.2009e-12	A	G	1160.31	2232.03
Atrial fibrillation	Malignant neoplasm of oesophagus	rs55985730	7	128417044	0.0104	0.1749	0.9525	5.236e-09	G	T	874.791	2232.03
Atrial fibrillation	Malignant neoplasm of oesophagus	rs56201652	7	92278116	0.024	0.1076	0.8234	1.74301e-12	A	G	1138.94	2232.03
Atrial fibrillation	Malignant neoplasm of oesophagus	rs56326533	2	201168758	0.25	0.0939	0.00776301	6.27769e-24	C	T	2310.59	2232.03
Atrial fibrillation	Malignant neoplasm of oesophagus	rs577676	1	170587340	-0.0937	0.0967	0.3323	1.61994e-43	T	C	4342.34	2232.03
Atrial fibrillation	Malignant neoplasm of oesophagus	rs60902112	3	194800853	-0.0932	0.1192	0.4341	1.71902e-08	T	C	715.091	2232.03
Atrial fibrillation	Malignant neoplasm of oesophagus	rs62254082	3	69417585	-0.0554	0.098	0.5717	6.34293e-09	C	T	798.513	2232.03
Atrial fibrillation	Malignant neoplasm of oesophagus	rs62377206	5	168383543	-0.5406	0.2222	0.01495	8.20597e-09	A	G	772.756	2232.03
Atrial fibrillation	Malignant neoplasm of oesophagus	rs62521286	8	124551975	0.2894	0.1817	0.1112	4.4978e-19	G	A	1847.25	2232.03
Atrial fibrillation	Malignant neoplasm of oesophagus	rs6462079	7	28415827	-0.1214	0.1235	0.3254	8.79306e-10	A	G	901.78	2232.03
Atrial fibrillation	Malignant neoplasm of oesophagus	rs6546620	2	26159940	0.1774	0.1051	0.0915799	3.18787e-12	C	T	1197.29	2232.03
Atrial fibrillation	Malignant neoplasm of oesophagus	rs6560886	12	133150210	0.212	0.1263	0.0932395	1.49101e-08	C	T	895.362	2232.03
Atrial fibrillation	Malignant neoplasm of oesophagus	rs6580277	5	142818123	-0.015	0.1143	0.8953	1.64286e-17	G	A	1675.79	2232.03
Atrial fibrillation	Malignant neoplasm of oesophagus	rs6596717	5	106427609	0.0002	0.097	0.9983	2.99999e-09	A	C	804.843	2232.03
Atrial fibrillation	Malignant neoplasm of oesophagus	rs6665642	1	154802139	0.1706	0.1569	0.277	3.05802e-08	T	C	823.041	2232.03
Atrial fibrillation	Malignant neoplasm of oesophagus	rs6689306	1	154395946	-0.0029	0.0939	0.9756	1.35988e-11	G	A	1058.54	2232.03
Atrial fibrillation	Malignant neoplasm of oesophagus	rs6747542	2	70106832	0.0511	0.0939	0.5862	1.09597e-16	C	T	1576.19	2232.03
Atrial fibrillation	Malignant neoplasm of oesophagus	rs6771054	3	89489529	0.0812	0.094	0.3873	2.42382e-11	C	T	1037.39	2232.03
Atrial fibrillation	Malignant neoplasm of oesophagus	rs67969609	2	145760353	0.1271	0.2004	0.5259	1.71199e-08	G	C	687.894	2232.03
Atrial fibrillation	Malignant neoplasm of oesophagus	rs6838973	4	111765495	-0.0263	0.0934	0.778001	1.03039e-111	T	C	11780.7	2232.03
Atrial fibrillation	Malignant neoplasm of oesophagus	rs6882776	5	172664163	0.0124	0.0957	0.8965	9.63607e-22	A	G	2121.39	2232.03
Atrial fibrillation	Malignant neoplasm of oesophagus	rs6994744	8	141740868	0.03	0.0948	0.751799	1.09499e-09	C	A	846.035	2232.03
Atrial fibrillation	Malignant neoplasm of oesophagus	rs71454237	12	70013415	-0.0076	0.1228	0.9506	1.78402e-13	A	G	1311.83	2232.03
Atrial fibrillation	Malignant neoplasm of oesophagus	rs7172038	15	73667255	-0.0117	0.1161	0.9195	4.78189e-36	G	T	3482.24	2232.03
Atrial fibrillation	Malignant neoplasm of oesophagus	rs7224711	17	76772288	0.0214	0.0961	0.8236	3.72297e-08	T	C	685.767	2232.03
Atrial fibrillation	Malignant neoplasm of oesophagus	rs7225165	17	1309850	0.0716	0.1504	0.6338	3.20302e-09	A	G	889.37	2232.03
Atrial fibrillation	Malignant neoplasm of oesophagus	rs72694603	1	112458893	-0.0449	0.1051	0.6691	2.25788e-14	T	C	1361.51	2232.03
Atrial fibrillation	Malignant neoplasm of oesophagus	rs72700114	1	170193825	0.1099	0.213	0.6059	3.28776e-54	C	G	5918.61	2232.03
Atrial fibrillation	Malignant neoplasm of oesophagus	rs72811294	17	12618680	0.0342	0.1669	0.8375	9.66941e-12	C	G	1073.18	2232.03
Atrial fibrillation	Malignant neoplasm of oesophagus	rs72926475	2	86594487	-0.3208	0.1572	0.0412895	2.37192e-11	A	G	1037.04	2232.03
Atrial fibrillation	Malignant neoplasm of oesophagus	rs72966339	6	122398241	-0.0901	0.1025	0.3797	7.42164e-19	T	C	1822.48	2232.03
Atrial fibrillation	Malignant neoplasm of oesophagus	rs73041705	3	24463235	-0.0556	0.1084	0.6077	1.546e-09	C	T	847.921	2232.03
Atrial fibrillation	Malignant neoplasm of oesophagus	rs73366713	6	16415751	0.1093	0.1523	0.4727	1.53109e-25	A	G	2659.53	2232.03
Atrial fibrillation	Malignant neoplasm of oesophagus	rs74500426	4	174642789	0.1084	0.1298	0.4036	4.28845e-13	T	G	1235.48	2232.03
Atrial fibrillation	Malignant neoplasm of oesophagus	rs74832855	1	170171598	-0.2549	0.2496	0.3071	1.43285e-11	G	A	1084.53	2232.03
Atrial fibrillation	Malignant neoplasm of oesophagus	rs74884082	14	73249419	-0.044	0.135	0.744801	3.47896e-10	T	C	939.138	2232.03
Atrial fibrillation	Malignant neoplasm of oesophagus	rs7508	8	17913970	0.1094	0.1034	0.2899	1.69083e-21	A	G	2146.44	2232.03
Atrial fibrillation	Malignant neoplasm of oesophagus	rs7529220	1	22282619	-0.0673	0.1147	0.5572	1.98299e-10	C	T	1031.91	2232.03
Atrial fibrillation	Malignant neoplasm of oesophagus	rs7574892	2	175512820	-0.0234	0.0936	0.8024	1.97606e-16	A	G	1571.42	2232.03
Atrial fibrillation	Malignant neoplasm of oesophagus	rs76097649	11	128764570	0.015	0.1623	0.9264	1.26009e-20	A	G	2315.74	2232.03
Atrial fibrillation	Malignant neoplasm of oesophagus	rs7612445	3	179172979	-0.1756	0.1485	0.2369	4.80795e-09	T	G	765.193	2232.03
Atrial fibrillation	Malignant neoplasm of oesophagus	rs77316573	16	2265271	0.0884	0.1126	0.4324	3.26498e-09	T	C	920.804	2232.03
Atrial fibrillation	Malignant neoplasm of oesophagus	rs775498	12	70071513	0.0317	0.1029	0.758	1.053e-08	G	A	743.898	2232.03
Atrial fibrillation	Malignant neoplasm of oesophagus	rs7789146	7	150661409	-0.0052	0.1115	0.9631	2.11592e-11	A	G	1033.01	2232.03
Atrial fibrillation	Malignant neoplasm of oesophagus	rs7915134	10	75420180	0.1662	0.1311	0.2047	1.42004e-34	T	C	3476.58	2232.03
Atrial fibrillation	Malignant neoplasm of oesophagus	rs79187193	1	147255831	0.0548	0.2046	0.7887	3.14992e-14	A	G	1496	2232.03
Atrial fibrillation	Malignant neoplasm of oesophagus	rs8088085	18	48708548	-0.0509	0.094	0.588499	4.79402e-08	C	A	683.675	2232.03
Atrial fibrillation	Malignant neoplasm of oesophagus	rs883079	12	114793240	0.067	0.1006	0.5054	2.83727e-40	T	C	4123.16	2232.03
Atrial fibrillation	Malignant neoplasm of oesophagus	rs9506925	13	23368943	0.1475	0.1137	0.1945	2.716e-09	T	C	813.89	2232.03
Atrial fibrillation	Malignant neoplasm of oesophagus	rs9953366	18	46474192	0.0518	0.0973	0.5947	1.82306e-11	C	T	1107.02	2232.03
Atrial fibrillation	Malignant neoplasm of stomach	rs10141892	14	35184323	-0.0652	0.0596	0.2736	2.94781e-11	C	T	1024.81	2232.03
Atrial fibrillation	Malignant neoplasm of stomach	rs10213171	4	148937537	0.0714	0.0936	0.4454	1.32312e-11	G	C	977.332	2232.03
Atrial fibrillation	Malignant neoplasm of stomach	rs10458662	10	77936670	-0.0934	0.0794	0.2393	6.93202e-10	G	T	870.446	2232.03
Atrial fibrillation	Malignant neoplasm of stomach	rs10520002	5	127819132	-0.0077	0.0936	0.9345	2.85102e-08	A	G	719.861	2232.03
Atrial fibrillation	Malignant neoplasm of stomach	rs10520260	4	174447349	0.04	0.0591	0.498101	3.36202e-10	G	A	939.954	2232.03
Atrial fibrillation	Malignant neoplasm of stomach	rs10753933	1	203026214	-0.0974	0.0593	0.1004	9.84464e-20	G	T	1894.54	2232.03
Atrial fibrillation	Malignant neoplasm of stomach	rs10773657	12	123327900	0.0606	0.0752	0.4206	2.537e-08	A	C	811.489	2232.03
Atrial fibrillation	Malignant neoplasm of stomach	rs10804493	3	111554426	-0.0371	0.0581	0.522801	1.62892e-15	A	G	1461.49	2232.03
Atrial fibrillation	Malignant neoplasm of stomach	rs10821415	9	97713459	0.1957	0.0596	0.00101801	2.92415e-34	A	C	3380.47	2232.03
Atrial fibrillation	Malignant neoplasm of stomach	rs10842383	12	24771967	0.105	0.0922	0.2548	2.88071e-25	T	C	2541.08	2232.03
Atrial fibrillation	Malignant neoplasm of stomach	rs11191116	10	103555611	-0.0306	0.0595	0.6067	4.41896e-09	T	C	786.946	2232.03
Atrial fibrillation	Malignant neoplasm of stomach	rs11264280	1	154862952	0.0548	0.0592	0.354	3.0669e-79	T	C	8376.04	2232.03
Atrial fibrillation	Malignant neoplasm of stomach	rs11598047	10	105342672	-0.0217	0.0975	0.8236	8.95159e-66	G	A	6657.91	2232.03
Atrial fibrillation	Malignant neoplasm of stomach	rs11773845	7	116191301	-0.0698	0.0574	0.224	2.39001e-55	A	C	5588.16	2232.03
Atrial fibrillation	Malignant neoplasm of stomach	rs117984853	6	149399100	0.0878	0.0852	0.303	1.34215e-24	T	G	2838.14	2232.03
Atrial fibrillation	Malignant neoplasm of stomach	rs12245149	10	65321147	0.0281	0.057	0.6214	1.66418e-12	A	C	1136.71	2232.03
Atrial fibrillation	Malignant neoplasm of stomach	rs12426679	12	76237987	0.0525	0.0574	0.3598	4.94504e-09	T	C	786.138	2232.03
Atrial fibrillation	Malignant neoplasm of stomach	rs1278493	3	135814009	-0.0411	0.0572	0.472799	8.769e-09	A	G	767.526	2232.03
Atrial fibrillation	Malignant neoplasm of stomach	rs133885	22	26159289	0.0794	0.0573	0.1658	2.216e-09	A	G	832.96	2232.03
Atrial fibrillation	Malignant neoplasm of stomach	rs140185678	16	2003016	0.0185	0.1415	0.8961	2.43388e-14	A	G	1925.36	2232.03
Atrial fibrillation	Malignant neoplasm of stomach	rs1458038	4	81164723	-0.0708	0.06	0.2379	1.735e-09	T	C	829.374	2232.03
Atrial fibrillation	Malignant neoplasm of stomach	rs146518726	1	51535039	0.1328	0.1625	0.414	8.2699e-15	A	G	1687.6	2232.03
Atrial fibrillation	Malignant neoplasm of stomach	rs1563304	17	44874453	0.0466	0.0848	0.5825	2.55682e-12	T	C	1252.59	2232.03
Atrial fibrillation	Malignant neoplasm of stomach	rs17171711	5	137364795	0.0069	0.0715	0.9237	1.94984e-35	T	C	3562.14	2232.03
Atrial fibrillation	Malignant neoplasm of stomach	rs17380837	12	26345526	-0.1047	0.0589	0.0752801	4.79954e-12	T	C	1102.12	2232.03
Atrial fibrillation	Malignant neoplasm of stomach	rs1838747	5	114426668	0.01	0.057	0.861	4.13105e-09	G	A	788.511	2232.03
Atrial fibrillation	Malignant neoplasm of stomach	rs1906615	4	111701798	0.0653	0.0666	0.3269	1e-200	T	G	45951.1	2232.03
Atrial fibrillation	Malignant neoplasm of stomach	rs2031522	6	87821501	0.1251	0.0591	0.0342003	1.46501e-10	G	A	920.736	2232.03
Atrial fibrillation	Malignant neoplasm of stomach	rs2274115	9	139094773	-0.0147	0.0641	0.8191	1.69099e-10	G	A	1027.26	2232.03
Atrial fibrillation	Malignant neoplasm of stomach	rs2288327	2	179411665	-0.0146	0.076	0.8482	7.25772e-25	G	A	2302.46	2232.03
Atrial fibrillation	Malignant neoplasm of stomach	rs2359171	16	73053022	-0.1208	0.0679	0.0753894	4.64943e-91	A	T	9196.11	2232.03
Atrial fibrillation	Malignant neoplasm of stomach	rs2540949	2	65284231	-0.0214	0.0599	0.721099	2.94917e-22	T	A	2123.7	2232.03
Atrial fibrillation	Malignant neoplasm of stomach	rs2738413	14	64679960	0.0304	0.0568	0.592199	2.54624e-31	G	A	3128.91	2232.03
Atrial fibrillation	Malignant neoplasm of stomach	rs2739197	4	111543323	-0.0503	0.0638	0.4305	3.20332e-41	G	C	5168.63	2232.03
Atrial fibrillation	Malignant neoplasm of stomach	rs2759301	15	80994288	0.0796	0.0583	0.172	5.03802e-09	A	G	777.958	2232.03
Atrial fibrillation	Malignant neoplasm of stomach	rs2834618	21	36119111	-0.05	0.0897	0.5774	3.41193e-17	G	T	1738.16	2232.03
Atrial fibrillation	Malignant neoplasm of stomach	rs28387148	2	127433465	0.1917	0.0981	0.0506198	6.25029e-11	T	C	1065.81	2232.03
Atrial fibrillation	Malignant neoplasm of stomach	rs284277	1	10790797	0.0461	0.0578	0.4255	1.245e-09	A	C	868.002	2232.03
Atrial fibrillation	Malignant neoplasm of stomach	rs2860482	12	57105938	-0.0841	0.0724	0.2455	1.21199e-12	C	A	1197.29	2232.03
Atrial fibrillation	Malignant neoplasm of stomach	rs28631169	14	23888183	0.1345	0.085	0.1136	5.34995e-10	T	C	893.523	2232.03
Atrial fibrillation	Malignant neoplasm of stomach	rs2885697	1	41544279	0.0128	0.0601	0.8312	2.88403e-10	T	G	906.848	2232.03
Atrial fibrillation	Malignant neoplasm of stomach	rs3176326	6	36647289	-0.1044	0.0753	0.1656	1.42397e-13	A	G	1285.52	2232.03
Atrial fibrillation	Malignant neoplasm of stomach	rs337705	5	113737062	0.1314	0.059	0.0258399	1.63418e-16	G	T	1539.18	2232.03
Atrial fibrillation	Malignant neoplasm of stomach	rs34080181	3	66454191	0.0163	0.0607	0.7878	1.278e-10	A	G	966.109	2232.03
Atrial fibrillation	Malignant neoplasm of stomach	rs34936990	10	105523416	-0.031	0.085	0.7157	2.95189e-37	A	G	3676.87	2232.03
Atrial fibrillation	Malignant neoplasm of stomach	rs34969716	6	18210109	-0.0206	0.0614	0.7375	1.59514e-19	A	G	2158.57	2232.03
Atrial fibrillation	Malignant neoplasm of stomach	rs35544454	2	213266003	0.1889	0.0686	0.00592502	1.10002e-11	T	A	1109.9	2232.03
Atrial fibrillation	Malignant neoplasm of stomach	rs35569628	13	113872712	-0.0916	0.0636	0.1501	1.378e-08	C	T	730.347	2232.03
Atrial fibrillation	Malignant neoplasm of stomach	rs35963991	8	11495702	0.105	0.0922	0.2549	2.80098e-08	T	G	722.633	2232.03
Atrial fibrillation	Malignant neoplasm of stomach	rs3943207	8	21845619	-0.0575	0.098	0.5572	6.91895e-10	T	G	865.772	2232.03
Atrial fibrillation	Malignant neoplasm of stomach	rs4073778	1	116297758	-0.0403	0.0575	0.4836	4.95564e-13	A	C	1198.9	2232.03
Atrial fibrillation	Malignant neoplasm of stomach	rs4252627	17	37868715	0.1224	0.0609	0.0444795	5.633e-09	T	C	788.183	2232.03
Atrial fibrillation	Malignant neoplasm of stomach	rs4587869	14	32992334	0.0086	0.0587	0.8831	1.18713e-20	C	G	2157.8	2232.03
Atrial fibrillation	Malignant neoplasm of stomach	rs464901	22	18597502	-0.0194	0.0617	0.753701	1.53109e-12	C	T	1187.15	2232.03
Atrial fibrillation	Malignant neoplasm of stomach	rs4757877	11	20010291	0.0709	0.0709	0.3174	2.93089e-20	G	A	1996.22	2232.03
Atrial fibrillation	Malignant neoplasm of stomach	rs4935786	11	121661507	0.0004	0.0645	0.9948	4.854e-09	A	T	866.305	2232.03
Atrial fibrillation	Malignant neoplasm of stomach	rs4946333	6	118565665	0.0796	0.0567	0.1604	5.47016e-22	G	A	2107.96	2232.03
Atrial fibrillation	Malignant neoplasm of stomach	rs4965430	15	99268850	-0.0859	0.0593	0.1471	1.258e-10	G	C	951.523	2232.03
Atrial fibrillation	Malignant neoplasm of stomach	rs55734480	7	14372009	-0.0661	0.0674	0.3267	2.2009e-12	A	G	1160.31	2232.03
Atrial fibrillation	Malignant neoplasm of stomach	rs55985730	7	128417044	-0.1586	0.1064	0.1362	5.236e-09	G	T	874.791	2232.03
Atrial fibrillation	Malignant neoplasm of stomach	rs56201652	7	92278116	-0.0907	0.0655	0.166	1.74301e-12	A	G	1138.94	2232.03
Atrial fibrillation	Malignant neoplasm of stomach	rs56326533	2	201168758	-0.1448	0.057	0.0110499	6.27769e-24	C	T	2310.59	2232.03
Atrial fibrillation	Malignant neoplasm of stomach	rs577676	1	170587340	0.0214	0.0586	0.715501	1.61994e-43	T	C	4342.34	2232.03
Atrial fibrillation	Malignant neoplasm of stomach	rs60902112	3	194800853	0.0586	0.0723	0.4178	1.71902e-08	T	C	715.091	2232.03
Atrial fibrillation	Malignant neoplasm of stomach	rs62254082	3	69417585	0.0191	0.0596	0.7491	6.34293e-09	C	T	798.513	2232.03
Atrial fibrillation	Malignant neoplasm of stomach	rs62377206	5	168383543	0.1511	0.1332	0.2567	8.20597e-09	A	G	772.756	2232.03
Atrial fibrillation	Malignant neoplasm of stomach	rs62521286	8	124551975	0.1113	0.1102	0.3128	4.4978e-19	G	A	1847.25	2232.03
Atrial fibrillation	Malignant neoplasm of stomach	rs6462079	7	28415827	-0.023	0.0749	0.7591	8.79306e-10	A	G	901.78	2232.03
Atrial fibrillation	Malignant neoplasm of stomach	rs6546620	2	26159940	0.1064	0.0639	0.0958694	3.18787e-12	C	T	1197.29	2232.03
Atrial fibrillation	Malignant neoplasm of stomach	rs6560886	12	133150210	0.0166	0.077	0.8293	1.49101e-08	C	T	895.362	2232.03
Atrial fibrillation	Malignant neoplasm of stomach	rs6580277	5	142818123	0.0269	0.0695	0.6988	1.64286e-17	G	A	1675.79	2232.03
Atrial fibrillation	Malignant neoplasm of stomach	rs6596717	5	106427609	0.106	0.0589	0.0719698	2.99999e-09	A	C	804.843	2232.03
Atrial fibrillation	Malignant neoplasm of stomach	rs6665642	1	154802139	0.0841	0.0958	0.3801	3.05802e-08	T	C	823.041	2232.03
Atrial fibrillation	Malignant neoplasm of stomach	rs6689306	1	154395946	-0.0998	0.057	0.0799006	1.35988e-11	G	A	1058.54	2232.03
Atrial fibrillation	Malignant neoplasm of stomach	rs6747542	2	70106832	-0.0153	0.057	0.788199	1.09597e-16	C	T	1576.19	2232.03
Atrial fibrillation	Malignant neoplasm of stomach	rs6771054	3	89489529	-0.085	0.057	0.1361	2.42382e-11	C	T	1037.39	2232.03
Atrial fibrillation	Malignant neoplasm of stomach	rs67969609	2	145760353	0.0395	0.1224	0.7472	1.71199e-08	G	C	687.894	2232.03
Atrial fibrillation	Malignant neoplasm of stomach	rs6838973	4	111765495	0.0018	0.0566	0.974	1.03039e-111	T	C	11780.7	2232.03
Atrial fibrillation	Malignant neoplasm of stomach	rs6882776	5	172664163	-0.0063	0.0581	0.9141	9.63607e-22	A	G	2121.39	2232.03
Atrial fibrillation	Malignant neoplasm of stomach	rs6994744	8	141740868	-0.0958	0.0576	0.0961701	1.09499e-09	C	A	846.035	2232.03
Atrial fibrillation	Malignant neoplasm of stomach	rs71454237	12	70013415	0.006	0.0747	0.9363	1.78402e-13	A	G	1311.83	2232.03
Atrial fibrillation	Malignant neoplasm of stomach	rs7172038	15	73667255	-0.0921	0.0705	0.1914	4.78189e-36	G	T	3482.24	2232.03
Atrial fibrillation	Malignant neoplasm of stomach	rs7224711	17	76772288	-0.1317	0.0583	0.02391	3.72297e-08	T	C	685.767	2232.03
Atrial fibrillation	Malignant neoplasm of stomach	rs7225165	17	1309850	-0.0039	0.0912	0.966	3.20302e-09	A	G	889.37	2232.03
Atrial fibrillation	Malignant neoplasm of stomach	rs72694603	1	112458893	0.0571	0.0639	0.3712	2.25788e-14	T	C	1361.51	2232.03
Atrial fibrillation	Malignant neoplasm of stomach	rs72700114	1	170193825	0.1075	0.1298	0.4077	3.28776e-54	C	G	5918.61	2232.03
Atrial fibrillation	Malignant neoplasm of stomach	rs72811294	17	12618680	-0.0771	0.1015	0.4477	9.66941e-12	C	G	1073.18	2232.03
Atrial fibrillation	Malignant neoplasm of stomach	rs72926475	2	86594487	0.04	0.0962	0.6772	2.37192e-11	A	G	1037.04	2232.03
Atrial fibrillation	Malignant neoplasm of stomach	rs72966339	6	122398241	-0.0558	0.0623	0.3703	7.42164e-19	T	C	1822.48	2232.03
Atrial fibrillation	Malignant neoplasm of stomach	rs73041705	3	24463235	0.0635	0.0659	0.3351	1.546e-09	C	T	847.921	2232.03
Atrial fibrillation	Malignant neoplasm of stomach	rs73366713	6	16415751	-0.1016	0.0929	0.2743	1.53109e-25	A	G	2659.53	2232.03
Atrial fibrillation	Malignant neoplasm of stomach	rs74500426	4	174642789	0.0407	0.0786	0.6041	4.28845e-13	T	G	1235.48	2232.03
Atrial fibrillation	Malignant neoplasm of stomach	rs74832855	1	170171598	-0.0399	0.1516	0.792399	1.43285e-11	G	A	1084.53	2232.03
Atrial fibrillation	Malignant neoplasm of stomach	rs74884082	14	73249419	0.0784	0.082	0.3389	3.47896e-10	T	C	939.138	2232.03
Atrial fibrillation	Malignant neoplasm of stomach	rs7508	8	17913970	0.0729	0.0629	0.2469	1.69083e-21	A	G	2146.44	2232.03
Atrial fibrillation	Malignant neoplasm of stomach	rs7529220	1	22282619	-0.0302	0.0696	0.6643	1.98299e-10	C	T	1031.91	2232.03
Atrial fibrillation	Malignant neoplasm of stomach	rs7574892	2	175512820	-0.0099	0.0569	0.862	1.97606e-16	A	G	1571.42	2232.03
Atrial fibrillation	Malignant neoplasm of stomach	rs76097649	11	128764570	-0.062	0.0979	0.5261	1.26009e-20	A	G	2315.74	2232.03
Atrial fibrillation	Malignant neoplasm of stomach	rs7612445	3	179172979	0.0004	0.0904	0.9962	4.80795e-09	T	G	765.193	2232.03
Atrial fibrillation	Malignant neoplasm of stomach	rs77316573	16	2265271	0.0453	0.0685	0.5081	3.26498e-09	T	C	920.804	2232.03
Atrial fibrillation	Malignant neoplasm of stomach	rs775498	12	70071513	-0.0095	0.0623	0.8786	1.053e-08	G	A	743.898	2232.03
Atrial fibrillation	Malignant neoplasm of stomach	rs7789146	7	150661409	0.0133	0.0679	0.8447	2.11592e-11	A	G	1033.01	2232.03
Atrial fibrillation	Malignant neoplasm of stomach	rs7915134	10	75420180	0.0006	0.0795	0.9943	1.42004e-34	T	C	3476.58	2232.03
Atrial fibrillation	Malignant neoplasm of stomach	rs79187193	1	147255831	-0.047	0.1242	0.7053	3.14992e-14	A	G	1496	2232.03
Atrial fibrillation	Malignant neoplasm of stomach	rs8088085	18	48708548	0.0053	0.0572	0.9257	4.79402e-08	C	A	683.675	2232.03
Atrial fibrillation	Malignant neoplasm of stomach	rs883079	12	114793240	0.1135	0.0611	0.0632193	2.83727e-40	T	C	4123.16	2232.03
Atrial fibrillation	Malignant neoplasm of stomach	rs9506925	13	23368943	-0.0391	0.0695	0.573801	2.716e-09	T	C	813.89	2232.03
Atrial fibrillation	Malignant neoplasm of stomach	rs9953366	18	46474192	0.0279	0.0592	0.637901	1.82306e-11	C	T	1107.02	2232.03
Atrial fibrillation	Malignant neoplasm of small intestine	rs10141892	14	35184323	-0.0653	0.0934	0.4848	2.94781e-11	C	T	1024.81	2204.59
Atrial fibrillation	Malignant neoplasm of small intestine	rs10213171	4	148937537	-0.0656	0.1489	0.6595	1.32312e-11	G	C	977.332	2204.59
Atrial fibrillation	Malignant neoplasm of small intestine	rs10458662	10	77936670	0.0454	0.1246	0.7154	6.93202e-10	G	T	870.446	2204.59
Atrial fibrillation	Malignant neoplasm of small intestine	rs10520002	5	127819132	-0.1618	0.147	0.2711	2.85102e-08	A	G	719.861	2204.59
Atrial fibrillation	Malignant neoplasm of small intestine	rs10520260	4	174447349	-0.0884	0.093	0.3419	3.36202e-10	G	A	939.954	2204.59
Atrial fibrillation	Malignant neoplasm of small intestine	rs10753933	1	203026214	0.0353	0.093	0.704099	9.84464e-20	G	T	1894.54	2204.59
Atrial fibrillation	Malignant neoplasm of small intestine	rs10773657	12	123327900	-0.107	0.1183	0.3656	2.537e-08	A	C	811.489	2204.59
Atrial fibrillation	Malignant neoplasm of small intestine	rs10804493	3	111554426	-0.0556	0.0913	0.542	1.62892e-15	A	G	1461.49	2204.59
Atrial fibrillation	Malignant neoplasm of small intestine	rs10821415	9	97713459	0.032	0.0934	0.731601	2.92415e-34	A	C	3380.47	2204.59
Atrial fibrillation	Malignant neoplasm of small intestine	rs10842383	12	24771967	-0.1008	0.1447	0.4859	2.88071e-25	T	C	2541.08	2204.59
Atrial fibrillation	Malignant neoplasm of small intestine	rs11191116	10	103555611	-0.0933	0.0935	0.3187	4.41896e-09	T	C	786.946	2204.59
Atrial fibrillation	Malignant neoplasm of small intestine	rs11264280	1	154862952	0.2073	0.0932	0.0260597	3.0669e-79	T	C	8376.04	2204.59
Atrial fibrillation	Malignant neoplasm of small intestine	rs11598047	10	105342672	-0.1282	0.1531	0.4024	8.95159e-66	G	A	6657.91	2204.59
Atrial fibrillation	Malignant neoplasm of small intestine	rs11773845	7	116191301	-0.1353	0.0901	0.1332	2.39001e-55	A	C	5588.16	2204.59
Atrial fibrillation	Malignant neoplasm of small intestine	rs117984853	6	149399100	0.1621	0.1349	0.2294	1.34215e-24	T	G	2838.14	2204.59
Atrial fibrillation	Malignant neoplasm of small intestine	rs12245149	10	65321147	0.1406	0.0893	0.1155	1.66418e-12	A	C	1136.71	2204.59
Atrial fibrillation	Malignant neoplasm of small intestine	rs12426679	12	76237987	0.0176	0.09	0.8446	4.94504e-09	T	C	786.138	2204.59
Atrial fibrillation	Malignant neoplasm of small intestine	rs1278493	3	135814009	-0.0714	0.0899	0.4269	8.769e-09	A	G	767.526	2204.59
Atrial fibrillation	Malignant neoplasm of small intestine	rs133885	22	26159289	0.0451	0.09	0.616	2.216e-09	A	G	832.96	2204.59
Atrial fibrillation	Malignant neoplasm of small intestine	rs140185678	16	2003016	0.4628	0.2178	0.0335699	2.43388e-14	A	G	1925.36	2204.59
Atrial fibrillation	Malignant neoplasm of small intestine	rs1458038	4	81164723	0.0202	0.0941	0.8304	1.735e-09	T	C	829.374	2204.59
Atrial fibrillation	Malignant neoplasm of small intestine	rs146518726	1	51535039	0.0228	0.2529	0.928	8.2699e-15	A	G	1687.6	2204.59
Atrial fibrillation	Malignant neoplasm of small intestine	rs1563304	17	44874453	-0.0061	0.1329	0.9636	2.55682e-12	T	C	1252.59	2204.59
Atrial fibrillation	Malignant neoplasm of small intestine	rs17171711	5	137364795	0.1206	0.1126	0.2839	1.94984e-35	T	C	3562.14	2204.59
Atrial fibrillation	Malignant neoplasm of small intestine	rs17380837	12	26345526	-0.0502	0.0923	0.586001	4.79954e-12	T	C	1102.12	2204.59
Atrial fibrillation	Malignant neoplasm of small intestine	rs1838747	5	114426668	-0.0339	0.0896	0.704901	4.13105e-09	G	A	788.511	2204.59
Atrial fibrillation	Malignant neoplasm of small intestine	rs1906615	4	111701798	0.1411	0.1046	0.1775	1e-200	T	G	45951.1	2204.59
Atrial fibrillation	Malignant neoplasm of small intestine	rs2031522	6	87821501	-0.0529	0.0928	0.5684	1.46501e-10	G	A	920.736	2204.59
Atrial fibrillation	Malignant neoplasm of small intestine	rs2274115	9	139094773	0.0446	0.1006	0.657201	1.69099e-10	G	A	1027.26	2204.59
Atrial fibrillation	Malignant neoplasm of small intestine	rs2288327	2	179411665	0.2103	0.1199	0.0794401	7.25772e-25	G	A	2302.46	2204.59
Atrial fibrillation	Malignant neoplasm of small intestine	rs2359171	16	73053022	0.1443	0.107	0.1775	4.64943e-91	A	T	9196.11	2204.59
Atrial fibrillation	Malignant neoplasm of small intestine	rs2540949	2	65284231	0.0169	0.0941	0.8573	2.94917e-22	T	A	2123.7	2204.59
Atrial fibrillation	Malignant neoplasm of small intestine	rs2738413	14	64679960	-0.053	0.0894	0.5535	2.54624e-31	G	A	3128.91	2204.59
Atrial fibrillation	Malignant neoplasm of small intestine	rs2759301	15	80994288	0.0538	0.0916	0.5569	5.03802e-09	A	G	777.958	2204.59
Atrial fibrillation	Malignant neoplasm of small intestine	rs2834618	21	36119111	0.2398	0.1409	0.0888096	3.41193e-17	G	T	1738.16	2204.59
Atrial fibrillation	Malignant neoplasm of small intestine	rs28387148	2	127433465	0.2957	0.153	0.0532402	6.25029e-11	T	C	1065.81	2204.59
Atrial fibrillation	Malignant neoplasm of small intestine	rs284277	1	10790797	-0.0901	0.0903	0.3184	1.245e-09	A	C	868.002	2204.59
Atrial fibrillation	Malignant neoplasm of small intestine	rs2860482	12	57105938	0.0657	0.1136	0.563101	1.21199e-12	C	A	1197.29	2204.59
Atrial fibrillation	Malignant neoplasm of small intestine	rs28631169	14	23888183	-0.0092	0.1326	0.9446	5.34995e-10	T	C	893.523	2204.59
Atrial fibrillation	Malignant neoplasm of small intestine	rs2885697	1	41544279	0.1027	0.0942	0.2754	2.88403e-10	T	G	906.848	2204.59
Atrial fibrillation	Malignant neoplasm of small intestine	rs3176326	6	36647289	-0.1322	0.1183	0.2638	1.42397e-13	A	G	1285.52	2204.59
Atrial fibrillation	Malignant neoplasm of small intestine	rs337705	5	113737062	-0.1216	0.0925	0.1884	1.63418e-16	G	T	1539.18	2204.59
Atrial fibrillation	Malignant neoplasm of small intestine	rs34080181	3	66454191	-0.1095	0.0953	0.2505	1.278e-10	A	G	966.109	2204.59
Atrial fibrillation	Malignant neoplasm of small intestine	rs34936990	10	105523416	-0.0939	0.1331	0.4805	2.95189e-37	A	G	3676.87	2204.59
Atrial fibrillation	Malignant neoplasm of small intestine	rs34969716	6	18210109	-0.1394	0.0964	0.1482	1.59514e-19	A	G	2158.57	2204.59
Atrial fibrillation	Malignant neoplasm of small intestine	rs35544454	2	213266003	0.0279	0.1079	0.7958	1.10002e-11	T	A	1109.9	2204.59
Atrial fibrillation	Malignant neoplasm of small intestine	rs35569628	13	113872712	-0.1712	0.0996	0.0856801	1.378e-08	C	T	730.347	2204.59
Atrial fibrillation	Malignant neoplasm of small intestine	rs35963991	8	11495702	0.1989	0.1445	0.1687	2.80098e-08	T	G	722.633	2204.59
Atrial fibrillation	Malignant neoplasm of small intestine	rs3943207	8	21845619	-0.1618	0.1539	0.2931	6.91895e-10	T	G	865.772	2204.59
Atrial fibrillation	Malignant neoplasm of small intestine	rs4073778	1	116297758	-0.1213	0.0901	0.1785	4.95564e-13	A	C	1198.9	2204.59
Atrial fibrillation	Malignant neoplasm of small intestine	rs4252627	17	37868715	0.0363	0.0955	0.7036	5.633e-09	T	C	788.183	2204.59
Atrial fibrillation	Malignant neoplasm of small intestine	rs4587869	14	32992334	0.1715	0.092	0.0621999	1.18713e-20	C	G	2157.8	2204.59
Atrial fibrillation	Malignant neoplasm of small intestine	rs464901	22	18597502	0.0266	0.0968	0.7837	1.53109e-12	C	T	1187.15	2204.59
Atrial fibrillation	Malignant neoplasm of small intestine	rs4757877	11	20010291	-0.0793	0.1116	0.4776	2.93089e-20	G	A	1996.22	2204.59
Atrial fibrillation	Malignant neoplasm of small intestine	rs4935786	11	121661507	-0.0822	0.1011	0.4159	4.854e-09	A	T	866.305	2204.59
Atrial fibrillation	Malignant neoplasm of small intestine	rs4946333	6	118565665	-0.0397	0.0892	0.656401	5.47016e-22	G	A	2107.96	2204.59
Atrial fibrillation	Malignant neoplasm of small intestine	rs4965430	15	99268850	-0.0668	0.0931	0.4731	1.258e-10	G	C	951.523	2204.59
Atrial fibrillation	Malignant neoplasm of small intestine	rs55734480	7	14372009	-0.1618	0.1051	0.1238	2.2009e-12	A	G	1160.31	2204.59
Atrial fibrillation	Malignant neoplasm of small intestine	rs55985730	7	128417044	0.3389	0.1665	0.0418196	5.236e-09	G	T	874.791	2204.59
Atrial fibrillation	Malignant neoplasm of small intestine	rs56201652	7	92278116	-0.0233	0.1027	0.8206	1.74301e-12	A	G	1138.94	2204.59
Atrial fibrillation	Malignant neoplasm of small intestine	rs56326533	2	201168758	-0.0714	0.0895	0.4251	6.27769e-24	C	T	2310.59	2204.59
Atrial fibrillation	Malignant neoplasm of small intestine	rs577676	1	170587340	-0.1195	0.092	0.1939	1.61994e-43	T	C	4342.34	2204.59
Atrial fibrillation	Malignant neoplasm of small intestine	rs60902112	3	194800853	0.082	0.1133	0.4693	1.71902e-08	T	C	715.091	2204.59
Atrial fibrillation	Malignant neoplasm of small intestine	rs62254082	3	69417585	0.0271	0.0935	0.7722	6.34293e-09	C	T	798.513	2204.59
Atrial fibrillation	Malignant neoplasm of small intestine	rs62377206	5	168383543	-0.0493	0.2085	0.8129	8.20597e-09	A	G	772.756	2204.59
Atrial fibrillation	Malignant neoplasm of small intestine	rs62521286	8	124551975	-0.0743	0.1729	0.6674	4.4978e-19	G	A	1847.25	2204.59
Atrial fibrillation	Malignant neoplasm of small intestine	rs6462079	7	28415827	-0.1035	0.1172	0.3775	8.79306e-10	A	G	901.78	2204.59
Atrial fibrillation	Malignant neoplasm of small intestine	rs6546620	2	26159940	-0.0854	0.1002	0.3937	3.18787e-12	C	T	1197.29	2204.59
Atrial fibrillation	Malignant neoplasm of small intestine	rs6560886	12	133150210	-0.1851	0.1208	0.1255	1.49101e-08	C	T	895.362	2204.59
Atrial fibrillation	Malignant neoplasm of small intestine	rs6580277	5	142818123	-0.0216	0.1091	0.843	1.64286e-17	G	A	1675.79	2204.59
Atrial fibrillation	Malignant neoplasm of small intestine	rs6596717	5	106427609	0.0043	0.0924	0.9627	2.99999e-09	A	C	804.843	2204.59
Atrial fibrillation	Malignant neoplasm of small intestine	rs6665642	1	154802139	-0.0571	0.1501	0.703399	3.05802e-08	T	C	823.041	2204.59
Atrial fibrillation	Malignant neoplasm of small intestine	rs6689306	1	154395946	-0.0238	0.0892	0.7896	1.35988e-11	G	A	1058.54	2204.59
Atrial fibrillation	Malignant neoplasm of small intestine	rs6747542	2	70106832	-0.16	0.0897	0.0743807	1.09597e-16	C	T	1576.19	2204.59
Atrial fibrillation	Malignant neoplasm of small intestine	rs6771054	3	89489529	-0.1985	0.0897	0.0270097	2.42382e-11	C	T	1037.39	2204.59
Atrial fibrillation	Malignant neoplasm of small intestine	rs67969609	2	145760353	0.0459	0.1904	0.8095	1.71199e-08	G	C	687.894	2204.59
Atrial fibrillation	Malignant neoplasm of small intestine	rs6838973	4	111765495	0.0378	0.0892	0.671399	1.03039e-111	T	C	11780.7	2204.59
Atrial fibrillation	Malignant neoplasm of small intestine	rs6882776	5	172664163	-0.0346	0.0914	0.704901	9.63607e-22	A	G	2121.39	2204.59
Atrial fibrillation	Malignant neoplasm of small intestine	rs6994744	8	141740868	-0.1197	0.0905	0.1857	1.09499e-09	C	A	846.035	2204.59
Atrial fibrillation	Malignant neoplasm of small intestine	rs71454237	12	70013415	-0.0269	0.118	0.8193	1.78402e-13	A	G	1311.83	2204.59
Atrial fibrillation	Malignant neoplasm of small intestine	rs7172038	15	73667255	0.1419	0.1107	0.1999	4.78189e-36	G	T	3482.24	2204.59
Atrial fibrillation	Malignant neoplasm of small intestine	rs7224711	17	76772288	-0.0129	0.0916	0.8878	3.72297e-08	T	C	685.767	2204.59
Atrial fibrillation	Malignant neoplasm of small intestine	rs7225165	17	1309850	0.2235	0.1422	0.1161	3.20302e-09	A	G	889.37	2204.59
Atrial fibrillation	Malignant neoplasm of small intestine	rs72694603	1	112458893	-0.0503	0.1003	0.6163	2.25788e-14	T	C	1361.51	2204.59
Atrial fibrillation	Malignant neoplasm of small intestine	rs72700114	1	170193825	-0.0132	0.2025	0.948	3.28776e-54	C	G	5918.61	2204.59
Atrial fibrillation	Malignant neoplasm of small intestine	rs72811294	17	12618680	0.1738	0.1593	0.2753	9.66941e-12	C	G	1073.18	2204.59
Atrial fibrillation	Malignant neoplasm of small intestine	rs72926475	2	86594487	-0.0386	0.1511	0.7984	2.37192e-11	A	G	1037.04	2204.59
Atrial fibrillation	Malignant neoplasm of small intestine	rs72966339	6	122398241	0.0858	0.0978	0.3801	7.42164e-19	T	C	1822.48	2204.59
Atrial fibrillation	Malignant neoplasm of small intestine	rs73041705	3	24463235	0.0533	0.1032	0.6056	1.546e-09	C	T	847.921	2204.59
Atrial fibrillation	Malignant neoplasm of small intestine	rs73366713	6	16415751	0.0821	0.1461	0.5742	1.53109e-25	A	G	2659.53	2204.59
Atrial fibrillation	Malignant neoplasm of small intestine	rs74500426	4	174642789	-0.018	0.1234	0.884	4.28845e-13	T	G	1235.48	2204.59
Atrial fibrillation	Malignant neoplasm of small intestine	rs74832855	1	170171598	0.2812	0.2358	0.2331	1.43285e-11	G	A	1084.53	2204.59
Atrial fibrillation	Malignant neoplasm of small intestine	rs74884082	14	73249419	0.0343	0.1288	0.7899	3.47896e-10	T	C	939.138	2204.59
Atrial fibrillation	Malignant neoplasm of small intestine	rs7508	8	17913970	-0.0729	0.0987	0.4602	1.69083e-21	A	G	2146.44	2204.59
Atrial fibrillation	Malignant neoplasm of small intestine	rs7529220	1	22282619	-0.1929	0.1096	0.0784892	1.98299e-10	C	T	1031.91	2204.59
Atrial fibrillation	Malignant neoplasm of small intestine	rs7574892	2	175512820	0.0995	0.0894	0.2656	1.97606e-16	A	G	1571.42	2204.59
Atrial fibrillation	Malignant neoplasm of small intestine	rs76097649	11	128764570	0.2144	0.1539	0.1635	1.26009e-20	A	G	2315.74	2204.59
Atrial fibrillation	Malignant neoplasm of small intestine	rs7612445	3	179172979	0.0308	0.1424	0.8286	4.80795e-09	T	G	765.193	2204.59
Atrial fibrillation	Malignant neoplasm of small intestine	rs77316573	16	2265271	-0.0274	0.1071	0.798	3.26498e-09	T	C	920.804	2204.59
Atrial fibrillation	Malignant neoplasm of small intestine	rs775498	12	70071513	-0.0532	0.098	0.5873	1.053e-08	G	A	743.898	2204.59
Atrial fibrillation	Malignant neoplasm of small intestine	rs7789146	7	150661409	-0.001	0.1068	0.9926	2.11592e-11	A	G	1033.01	2204.59
Atrial fibrillation	Malignant neoplasm of small intestine	rs7915134	10	75420180	-0.0391	0.124	0.7527	1.42004e-34	T	C	3476.58	2204.59
Atrial fibrillation	Malignant neoplasm of small intestine	rs79187193	1	147255831	-0.0297	0.1959	0.8795	3.14992e-14	A	G	1496	2204.59
Atrial fibrillation	Malignant neoplasm of small intestine	rs8088085	18	48708548	0.0227	0.0898	0.8004	4.79402e-08	C	A	683.675	2204.59
Atrial fibrillation	Malignant neoplasm of small intestine	rs883079	12	114793240	-0.038	0.0958	0.691899	2.83727e-40	T	C	4123.16	2204.59
Atrial fibrillation	Malignant neoplasm of small intestine	rs9506925	13	23368943	0.0917	0.1089	0.3996	2.716e-09	T	C	813.89	2204.59
Atrial fibrillation	Malignant neoplasm of small intestine	rs9953366	18	46474192	0.013	0.0929	0.8887	1.82306e-11	C	T	1107.02	2204.59
Atrial fibrillation	Malignant neoplasm of pancreas	rs10141892	14	35184323	-0.0531	0.0612	0.3855	2.94781e-11	C	T	1024.81	2232.03
Atrial fibrillation	Malignant neoplasm of pancreas	rs10213171	4	148937537	-0.1172	0.0953	0.2185	1.32312e-11	G	C	977.332	2232.03
Atrial fibrillation	Malignant neoplasm of pancreas	rs10458662	10	77936670	-0.0322	0.0815	0.693	6.93202e-10	G	T	870.446	2232.03
Atrial fibrillation	Malignant neoplasm of pancreas	rs10520002	5	127819132	0.0724	0.0956	0.4488	2.85102e-08	A	G	719.861	2232.03
Atrial fibrillation	Malignant neoplasm of pancreas	rs10520260	4	174447349	0.0051	0.0602	0.9323	3.36202e-10	G	A	939.954	2232.03
Atrial fibrillation	Malignant neoplasm of pancreas	rs10753933	1	203026214	0.0566	0.061	0.3529	9.84464e-20	G	T	1894.54	2232.03
Atrial fibrillation	Malignant neoplasm of pancreas	rs10773657	12	123327900	-0.0333	0.0766	0.6638	2.537e-08	A	C	811.489	2232.03
Atrial fibrillation	Malignant neoplasm of pancreas	rs10804493	3	111554426	-0.0015	0.0594	0.9802	1.62892e-15	A	G	1461.49	2232.03
Atrial fibrillation	Malignant neoplasm of pancreas	rs10821415	9	97713459	0.0432	0.0609	0.4778	2.92415e-34	A	C	3380.47	2232.03
Atrial fibrillation	Malignant neoplasm of pancreas	rs10842383	12	24771967	-0.0994	0.0951	0.2962	2.88071e-25	T	C	2541.08	2232.03
Atrial fibrillation	Malignant neoplasm of pancreas	rs11191116	10	103555611	-0.0191	0.0609	0.7536	4.41896e-09	T	C	786.946	2232.03
Atrial fibrillation	Malignant neoplasm of pancreas	rs11264280	1	154862952	-0.0203	0.0607	0.737999	3.0669e-79	T	C	8376.04	2232.03
Atrial fibrillation	Malignant neoplasm of pancreas	rs11598047	10	105342672	0.0947	0.1008	0.3473	8.95159e-66	G	A	6657.91	2232.03
Atrial fibrillation	Malignant neoplasm of pancreas	rs11773845	7	116191301	0.0709	0.0589	0.2288	2.39001e-55	A	C	5588.16	2232.03
Atrial fibrillation	Malignant neoplasm of pancreas	rs117984853	6	149399100	-0.1511	0.0876	0.0846097	1.34215e-24	T	G	2838.14	2232.03
Atrial fibrillation	Malignant neoplasm of pancreas	rs12245149	10	65321147	0.0679	0.0583	0.2439	1.66418e-12	A	C	1136.71	2232.03
Atrial fibrillation	Malignant neoplasm of pancreas	rs12426679	12	76237987	-0.0069	0.0587	0.907	4.94504e-09	T	C	786.138	2232.03
Atrial fibrillation	Malignant neoplasm of pancreas	rs1278493	3	135814009	-0.0021	0.0587	0.9708	8.769e-09	A	G	767.526	2232.03
Atrial fibrillation	Malignant neoplasm of pancreas	rs133885	22	26159289	-0.0288	0.0588	0.6244	2.216e-09	A	G	832.96	2232.03
Atrial fibrillation	Malignant neoplasm of pancreas	rs140185678	16	2003016	0.1004	0.1457	0.4907	2.43388e-14	A	G	1925.36	2232.03
Atrial fibrillation	Malignant neoplasm of pancreas	rs1458038	4	81164723	0.0383	0.0617	0.5351	1.735e-09	T	C	829.374	2232.03
Atrial fibrillation	Malignant neoplasm of pancreas	rs146518726	1	51535039	-0.0556	0.1691	0.742299	8.2699e-15	A	G	1687.6	2232.03
Atrial fibrillation	Malignant neoplasm of pancreas	rs1563304	17	44874453	0.0322	0.0876	0.712901	2.55682e-12	T	C	1252.59	2232.03
Atrial fibrillation	Malignant neoplasm of pancreas	rs17171711	5	137364795	-0.0005	0.0726	0.9941	1.94984e-35	T	C	3562.14	2232.03
Atrial fibrillation	Malignant neoplasm of pancreas	rs17380837	12	26345526	0.0782	0.0603	0.1944	4.79954e-12	T	C	1102.12	2232.03
Atrial fibrillation	Malignant neoplasm of pancreas	rs1838747	5	114426668	0.0248	0.0584	0.6716	4.13105e-09	G	A	788.511	2232.03
Atrial fibrillation	Malignant neoplasm of pancreas	rs1906615	4	111701798	-0.0805	0.0683	0.2386	1e-200	T	G	45951.1	2232.03
Atrial fibrillation	Malignant neoplasm of pancreas	rs2031522	6	87821501	-0.0184	0.0605	0.760901	1.46501e-10	G	A	920.736	2232.03
Atrial fibrillation	Malignant neoplasm of pancreas	rs2274115	9	139094773	-0.0537	0.0657	0.4134	1.69099e-10	G	A	1027.26	2232.03
Atrial fibrillation	Malignant neoplasm of pancreas	rs2288327	2	179411665	0.0398	0.0776	0.6087	7.25772e-25	G	A	2302.46	2232.03
Atrial fibrillation	Malignant neoplasm of pancreas	rs2359171	16	73053022	0.047	0.0695	0.498799	4.64943e-91	A	T	9196.11	2232.03
Atrial fibrillation	Malignant neoplasm of pancreas	rs2540949	2	65284231	0.007	0.0613	0.9087	2.94917e-22	T	A	2123.7	2232.03
Atrial fibrillation	Malignant neoplasm of pancreas	rs2738413	14	64679960	0.0172	0.0582	0.767901	2.54624e-31	G	A	3128.91	2232.03
Atrial fibrillation	Malignant neoplasm of pancreas	rs2739197	4	111543323	-0.0877	0.0654	0.1802	3.20332e-41	G	C	5168.63	2232.03
Atrial fibrillation	Malignant neoplasm of pancreas	rs2759301	15	80994288	0.0342	0.0596	0.566301	5.03802e-09	A	G	777.958	2232.03
Atrial fibrillation	Malignant neoplasm of pancreas	rs2834618	21	36119111	-0.1421	0.0916	0.1209	3.41193e-17	G	T	1738.16	2232.03
Atrial fibrillation	Malignant neoplasm of pancreas	rs28387148	2	127433465	0.0278	0.101	0.782899	6.25029e-11	T	C	1065.81	2232.03
Atrial fibrillation	Malignant neoplasm of pancreas	rs284277	1	10790797	0.0708	0.0591	0.2304	1.245e-09	A	C	868.002	2232.03
Atrial fibrillation	Malignant neoplasm of pancreas	rs2860482	12	57105938	0.1283	0.0746	0.0857591	1.21199e-12	C	A	1197.29	2232.03
Atrial fibrillation	Malignant neoplasm of pancreas	rs28631169	14	23888183	0.0712	0.0884	0.4207	5.34995e-10	T	C	893.523	2232.03
Atrial fibrillation	Malignant neoplasm of pancreas	rs2885697	1	41544279	0.003	0.0615	0.9606	2.88403e-10	T	G	906.848	2232.03
Atrial fibrillation	Malignant neoplasm of pancreas	rs3176326	6	36647289	0.0382	0.0773	0.621199	1.42397e-13	A	G	1285.52	2232.03
Atrial fibrillation	Malignant neoplasm of pancreas	rs337705	5	113737062	0.1471	0.0603	0.01464	1.63418e-16	G	T	1539.18	2232.03
Atrial fibrillation	Malignant neoplasm of pancreas	rs34080181	3	66454191	0.0575	0.0619	0.3525	1.278e-10	A	G	966.109	2232.03
Atrial fibrillation	Malignant neoplasm of pancreas	rs34936990	10	105523416	0.1977	0.0867	0.0226298	2.95189e-37	A	G	3676.87	2232.03
Atrial fibrillation	Malignant neoplasm of pancreas	rs34969716	6	18210109	0.0581	0.0631	0.3573	1.59514e-19	A	G	2158.57	2232.03
Atrial fibrillation	Malignant neoplasm of pancreas	rs35544454	2	213266003	-0.0416	0.0704	0.554501	1.10002e-11	T	A	1109.9	2232.03
Atrial fibrillation	Malignant neoplasm of pancreas	rs35569628	13	113872712	0.069	0.0652	0.2901	1.378e-08	C	T	730.347	2232.03
Atrial fibrillation	Malignant neoplasm of pancreas	rs35963991	8	11495702	-0.0099	0.0965	0.9183	2.80098e-08	T	G	722.633	2232.03
Atrial fibrillation	Malignant neoplasm of pancreas	rs3943207	8	21845619	-0.0522	0.1012	0.6061	6.91895e-10	T	G	865.772	2232.03
Atrial fibrillation	Malignant neoplasm of pancreas	rs4073778	1	116297758	-0.0256	0.0589	0.663901	4.95564e-13	A	C	1198.9	2232.03
Atrial fibrillation	Malignant neoplasm of pancreas	rs4252627	17	37868715	-0.0619	0.0623	0.3207	5.633e-09	T	C	788.183	2232.03
Atrial fibrillation	Malignant neoplasm of pancreas	rs4587869	14	32992334	0.092	0.0601	0.1259	1.18713e-20	C	G	2157.8	2232.03
Atrial fibrillation	Malignant neoplasm of pancreas	rs464901	22	18597502	-0.0197	0.063	0.7541	1.53109e-12	C	T	1187.15	2232.03
Atrial fibrillation	Malignant neoplasm of pancreas	rs4757877	11	20010291	-0.0177	0.0729	0.808	2.93089e-20	G	A	1996.22	2232.03
Atrial fibrillation	Malignant neoplasm of pancreas	rs4935786	11	121661507	-0.0513	0.066	0.4367	4.854e-09	A	T	866.305	2232.03
Atrial fibrillation	Malignant neoplasm of pancreas	rs4946333	6	118565665	-0.0725	0.0581	0.2127	5.47016e-22	G	A	2107.96	2232.03
Atrial fibrillation	Malignant neoplasm of pancreas	rs4965430	15	99268850	-0.0472	0.0607	0.4368	1.258e-10	G	C	951.523	2232.03
Atrial fibrillation	Malignant neoplasm of pancreas	rs55734480	7	14372009	0.0319	0.069	0.6434	2.2009e-12	A	G	1160.31	2232.03
Atrial fibrillation	Malignant neoplasm of pancreas	rs55985730	7	128417044	-0.2893	0.1074	0.00708598	5.236e-09	G	T	874.791	2232.03
Atrial fibrillation	Malignant neoplasm of pancreas	rs56201652	7	92278116	0.0764	0.067	0.2541	1.74301e-12	A	G	1138.94	2232.03
Atrial fibrillation	Malignant neoplasm of pancreas	rs56326533	2	201168758	-0.0528	0.0583	0.3656	6.27769e-24	C	T	2310.59	2232.03
Atrial fibrillation	Malignant neoplasm of pancreas	rs577676	1	170587340	-0.0717	0.0602	0.2337	1.61994e-43	T	C	4342.34	2232.03
Atrial fibrillation	Malignant neoplasm of pancreas	rs60902112	3	194800853	-0.0513	0.0747	0.4926	1.71902e-08	T	C	715.091	2232.03
Atrial fibrillation	Malignant neoplasm of pancreas	rs62254082	3	69417585	0.0388	0.0609	0.523701	6.34293e-09	C	T	798.513	2232.03
Atrial fibrillation	Malignant neoplasm of pancreas	rs62377206	5	168383543	0.1552	0.1387	0.2633	8.20597e-09	A	G	772.756	2232.03
Atrial fibrillation	Malignant neoplasm of pancreas	rs62521286	8	124551975	0.1424	0.1141	0.2119	4.4978e-19	G	A	1847.25	2232.03
Atrial fibrillation	Malignant neoplasm of pancreas	rs6462079	7	28415827	0.0829	0.0768	0.2809	8.79306e-10	A	G	901.78	2232.03
Atrial fibrillation	Malignant neoplasm of pancreas	rs6546620	2	26159940	-0.0634	0.0651	0.3301	3.18787e-12	C	T	1197.29	2232.03
Atrial fibrillation	Malignant neoplasm of pancreas	rs6560886	12	133150210	0.1228	0.0789	0.1198	1.49101e-08	C	T	895.362	2232.03
Atrial fibrillation	Malignant neoplasm of pancreas	rs6580277	5	142818123	0.1217	0.0716	0.089041	1.64286e-17	G	A	1675.79	2232.03
Atrial fibrillation	Malignant neoplasm of pancreas	rs6596717	5	106427609	-0.0505	0.0604	0.403	2.99999e-09	A	C	804.843	2232.03
Atrial fibrillation	Malignant neoplasm of pancreas	rs6665642	1	154802139	0.0054	0.0979	0.9559	3.05802e-08	T	C	823.041	2232.03
Atrial fibrillation	Malignant neoplasm of pancreas	rs6689306	1	154395946	-0.168	0.0584	0.00402504	1.35988e-11	G	A	1058.54	2232.03
Atrial fibrillation	Malignant neoplasm of pancreas	rs6747542	2	70106832	-0.0222	0.0584	0.7045	1.09597e-16	C	T	1576.19	2232.03
Atrial fibrillation	Malignant neoplasm of pancreas	rs6771054	3	89489529	-0.0903	0.0585	0.1225	2.42382e-11	C	T	1037.39	2232.03
Atrial fibrillation	Malignant neoplasm of pancreas	rs67969609	2	145760353	-0.0871	0.1258	0.488599	1.71199e-08	G	C	687.894	2232.03
Atrial fibrillation	Malignant neoplasm of pancreas	rs6838973	4	111765495	0.0337	0.0581	0.5616	1.03039e-111	T	C	11780.7	2232.03
Atrial fibrillation	Malignant neoplasm of pancreas	rs6882776	5	172664163	0.0291	0.0595	0.6248	9.63607e-22	A	G	2121.39	2232.03
Atrial fibrillation	Malignant neoplasm of pancreas	rs6994744	8	141740868	-0.0663	0.059	0.2612	1.09499e-09	C	A	846.035	2232.03
Atrial fibrillation	Malignant neoplasm of pancreas	rs71454237	12	70013415	-0.002	0.0765	0.9787	1.78402e-13	A	G	1311.83	2232.03
Atrial fibrillation	Malignant neoplasm of pancreas	rs7172038	15	73667255	-0.0675	0.0722	0.3496	4.78189e-36	G	T	3482.24	2232.03
Atrial fibrillation	Malignant neoplasm of pancreas	rs7224711	17	76772288	0.018	0.0597	0.7637	3.72297e-08	T	C	685.767	2232.03
Atrial fibrillation	Malignant neoplasm of pancreas	rs7225165	17	1309850	0.1664	0.0939	0.0764504	3.20302e-09	A	G	889.37	2232.03
Atrial fibrillation	Malignant neoplasm of pancreas	rs72694603	1	112458893	0.0728	0.0651	0.2638	2.25788e-14	T	C	1361.51	2232.03
Atrial fibrillation	Malignant neoplasm of pancreas	rs72700114	1	170193825	0.0738	0.1335	0.5801	3.28776e-54	C	G	5918.61	2232.03
Atrial fibrillation	Malignant neoplasm of pancreas	rs72811294	17	12618680	-0.1085	0.1037	0.2953	9.66941e-12	C	G	1073.18	2232.03
Atrial fibrillation	Malignant neoplasm of pancreas	rs72926475	2	86594487	-0.1042	0.0988	0.2916	2.37192e-11	A	G	1037.04	2232.03
Atrial fibrillation	Malignant neoplasm of pancreas	rs72966339	6	122398241	0.1145	0.0638	0.0726892	7.42164e-19	T	C	1822.48	2232.03
Atrial fibrillation	Malignant neoplasm of pancreas	rs73041705	3	24463235	-0.1236	0.0678	0.0681695	1.546e-09	C	T	847.921	2232.03
Atrial fibrillation	Malignant neoplasm of pancreas	rs73366713	6	16415751	-0.0209	0.0949	0.8258	1.53109e-25	A	G	2659.53	2232.03
Atrial fibrillation	Malignant neoplasm of pancreas	rs74500426	4	174642789	-0.0698	0.0804	0.3853	4.28845e-13	T	G	1235.48	2232.03
Atrial fibrillation	Malignant neoplasm of pancreas	rs74832855	1	170171598	-0.1183	0.1583	0.4551	1.43285e-11	G	A	1084.53	2232.03
Atrial fibrillation	Malignant neoplasm of pancreas	rs74884082	14	73249419	0.036	0.0851	0.6724	3.47896e-10	T	C	939.138	2232.03
Atrial fibrillation	Malignant neoplasm of pancreas	rs7508	8	17913970	0.0512	0.0643	0.4262	1.69083e-21	A	G	2146.44	2232.03
Atrial fibrillation	Malignant neoplasm of pancreas	rs7529220	1	22282619	0.0526	0.0712	0.46	1.98299e-10	C	T	1031.91	2232.03
Atrial fibrillation	Malignant neoplasm of pancreas	rs7574892	2	175512820	0.0365	0.0583	0.531001	1.97606e-16	A	G	1571.42	2232.03
Atrial fibrillation	Malignant neoplasm of pancreas	rs76097649	11	128764570	-0.0525	0.1007	0.602101	1.26009e-20	A	G	2315.74	2232.03
Atrial fibrillation	Malignant neoplasm of pancreas	rs7612445	3	179172979	0.0538	0.0927	0.561699	4.80795e-09	T	G	765.193	2232.03
Atrial fibrillation	Malignant neoplasm of pancreas	rs77316573	16	2265271	0.0274	0.0701	0.6955	3.26498e-09	T	C	920.804	2232.03
Atrial fibrillation	Malignant neoplasm of pancreas	rs775498	12	70071513	0.0093	0.0639	0.8841	1.053e-08	G	A	743.898	2232.03
Atrial fibrillation	Malignant neoplasm of pancreas	rs7789146	7	150661409	-0.0824	0.0691	0.2336	2.11592e-11	A	G	1033.01	2232.03
Atrial fibrillation	Malignant neoplasm of pancreas	rs7915134	10	75420180	0.1299	0.082	0.113	1.42004e-34	T	C	3476.58	2232.03
Atrial fibrillation	Malignant neoplasm of pancreas	rs79187193	1	147255831	-0.0503	0.1265	0.6909	3.14992e-14	A	G	1496	2232.03
Atrial fibrillation	Malignant neoplasm of pancreas	rs8088085	18	48708548	-0.0268	0.0586	0.647099	4.79402e-08	C	A	683.675	2232.03
Atrial fibrillation	Malignant neoplasm of pancreas	rs883079	12	114793240	-0.0033	0.0624	0.9573	2.83727e-40	T	C	4123.16	2232.03
Atrial fibrillation	Malignant neoplasm of pancreas	rs9506925	13	23368943	-0.2138	0.0715	0.002773	2.716e-09	T	C	813.89	2232.03
Atrial fibrillation	Malignant neoplasm of pancreas	rs9953366	18	46474192	0.0435	0.0608	0.4743	1.82306e-11	C	T	1107.02	2232.03
Atrial fibrillation	Malignant neoplasm of rectum	rs10141892	14	35184323	-0.1216	0.046	0.00826609	2.95e-11	C	T	1024.81	2204.59
Atrial fibrillation	Malignant neoplasm of rectum	rs10213171	4	148937537	0.0076	0.0735	0.9171	1.32e-11	G	C	977.332	2204.59
Atrial fibrillation	Malignant neoplasm of rectum	rs10458662	10	77936670	-0.0772	0.0615	0.2093	6.93e-10	G	T	870.446	2204.59
Atrial fibrillation	Malignant neoplasm of rectum	rs10520002	5	127819132	-0.0442	0.0726	0.5428	2.85e-08	A	G	719.861	2204.59
Atrial fibrillation	Malignant neoplasm of rectum	rs10520260	4	174447349	-0.0247	0.0458	0.5894	3.36e-10	G	A	939.954	2204.59
Atrial fibrillation	Malignant neoplasm of rectum	rs10753933	1	203026214	0.0191	0.0459	0.6773	9.84e-20	G	T	1894.54	2204.59
Atrial fibrillation	Malignant neoplasm of rectum	rs10773657	12	123327900	-0.1189	0.0586	0.0424405	2.54e-08	A	C	811.489	2204.59
Atrial fibrillation	Malignant neoplasm of rectum	rs10804493	3	111554426	-0.0229	0.0451	0.6107	1.63e-15	A	G	1461.49	2204.59
Atrial fibrillation	Malignant neoplasm of rectum	rs10821415	9	97713459	0.0324	0.046	0.481	2.92e-34	A	C	3380.47	2204.59
Atrial fibrillation	Malignant neoplasm of rectum	rs10842383	12	24771967	0.1087	0.071	0.1257	2.88e-25	T	C	2541.08	2204.59
Atrial fibrillation	Malignant neoplasm of rectum	rs11191116	10	103555611	-0.0478	0.0461	0.3	4.42e-09	T	C	786.946	2204.59
Atrial fibrillation	Malignant neoplasm of rectum	rs11264280	1	154862952	-0.0649	0.0459	0.157	3.07e-79	T	C	8376.04	2204.59
Atrial fibrillation	Malignant neoplasm of rectum	rs11598047	10	105342672	-0.0207	0.075	0.782	8.95e-66	G	A	6657.91	2204.59
Atrial fibrillation	Malignant neoplasm of rectum	rs11773845	7	116191301	0.0512	0.0445	0.2503	2.39e-55	A	C	5588.16	2204.59
Atrial fibrillation	Malignant neoplasm of rectum	rs117984853	6	149399100	-0.0132	0.0664	0.8422	1.34e-24	T	G	2838.14	2204.59
Atrial fibrillation	Malignant neoplasm of rectum	rs12245149	10	65321147	-0.0249	0.0441	0.573099	1.66e-12	A	C	1136.71	2204.59
Atrial fibrillation	Malignant neoplasm of rectum	rs12426679	12	76237987	0.0106	0.0444	0.8114	4.95e-09	T	C	786.138	2204.59
Atrial fibrillation	Malignant neoplasm of rectum	rs1278493	3	135814009	-0.0342	0.0443	0.4403	8.77e-09	A	G	767.526	2204.59
Atrial fibrillation	Malignant neoplasm of rectum	rs133885	22	26159289	0.0557	0.0444	0.2098	2.22e-09	A	G	832.96	2204.59
Atrial fibrillation	Malignant neoplasm of rectum	rs140185678	16	2003016	0.1248	0.1068	0.2428	2.43e-14	A	G	1925.36	2204.59
Atrial fibrillation	Malignant neoplasm of rectum	rs1458038	4	81164723	0.0215	0.0464	0.6427	1.74e-09	T	C	829.374	2204.59
Atrial fibrillation	Malignant neoplasm of rectum	rs146518726	1	51535039	0.0183	0.1245	0.8831	8.27e-15	A	G	1687.6	2204.59
Atrial fibrillation	Malignant neoplasm of rectum	rs1563304	17	44874453	-0.0618	0.0654	0.345	2.56e-12	T	C	1252.59	2204.59
Atrial fibrillation	Malignant neoplasm of rectum	rs17171711	5	137364795	-0.0457	0.0555	0.4101	1.95e-35	T	C	3562.14	2204.59
Atrial fibrillation	Malignant neoplasm of rectum	rs17380837	12	26345526	-0.0468	0.0456	0.3048	4.8e-12	T	C	1102.12	2204.59
Atrial fibrillation	Malignant neoplasm of rectum	rs1838747	5	114426668	0.1207	0.0442	0.00626297	4.13e-09	G	A	788.511	2204.59
Atrial fibrillation	Malignant neoplasm of rectum	rs1906615	4	111701798	-0.0824	0.0516	0.1104	1e-200	T	G	45951.1	2204.59
Atrial fibrillation	Malignant neoplasm of rectum	rs2031522	6	87821501	0.0585	0.0457	0.2002	1.47e-10	G	A	920.736	2204.59
Atrial fibrillation	Malignant neoplasm of rectum	rs2274115	9	139094773	0.0414	0.0496	0.4036	1.69e-10	G	A	1027.26	2204.59
Atrial fibrillation	Malignant neoplasm of rectum	rs2288327	2	179411665	0.0871	0.059	0.1396	7.26e-25	G	A	2302.46	2204.59
Atrial fibrillation	Malignant neoplasm of rectum	rs2359171	16	73053022	-0.1044	0.0528	0.0482503	4.65e-91	A	T	9196.11	2204.59
Atrial fibrillation	Malignant neoplasm of rectum	rs2540949	2	65284231	-0.0007	0.0464	0.9875	2.95e-22	T	A	2123.7	2204.59
Atrial fibrillation	Malignant neoplasm of rectum	rs2738413	14	64679960	0.0432	0.0441	0.3273	2.55e-31	G	A	3128.91	2204.59
Atrial fibrillation	Malignant neoplasm of rectum	rs2759301	15	80994288	0.0099	0.0451	0.8258	5.04e-09	A	G	777.958	2204.59
Atrial fibrillation	Malignant neoplasm of rectum	rs2834618	21	36119111	0.0057	0.0694	0.9343	3.41e-17	G	T	1738.16	2204.59
Atrial fibrillation	Malignant neoplasm of rectum	rs28387148	2	127433465	0.029	0.0753	0.7002	6.25e-11	T	C	1065.81	2204.59
Atrial fibrillation	Malignant neoplasm of rectum	rs284277	1	10790797	0.0444	0.0446	0.3192	1.25e-09	A	C	868.002	2204.59
Atrial fibrillation	Malignant neoplasm of rectum	rs2860482	12	57105938	0.0385	0.056	0.4919	1.21e-12	C	A	1197.29	2204.59
Atrial fibrillation	Malignant neoplasm of rectum	rs28631169	14	23888183	-0.0109	0.0652	0.8677	5.35e-10	T	C	893.523	2204.59
Atrial fibrillation	Malignant neoplasm of rectum	rs2885697	1	41544279	0.0147	0.0464	0.751701	2.88e-10	T	G	906.848	2204.59
Atrial fibrillation	Malignant neoplasm of rectum	rs3176326	6	36647289	0.1726	0.0581	0.00297098	1.42e-13	A	G	1285.52	2204.59
Atrial fibrillation	Malignant neoplasm of rectum	rs337705	5	113737062	-0.041	0.0457	0.3692	1.63e-16	G	T	1539.18	2204.59
Atrial fibrillation	Malignant neoplasm of rectum	rs34080181	3	66454191	-0.0454	0.047	0.3342	1.28e-10	A	G	966.109	2204.59
Atrial fibrillation	Malignant neoplasm of rectum	rs34936990	10	105523416	-0.0186	0.066	0.7779	2.95e-37	A	G	3676.87	2204.59
Atrial fibrillation	Malignant neoplasm of rectum	rs34969716	6	18210109	0.059	0.0476	0.2156	1.6e-19	A	G	2158.57	2204.59
Atrial fibrillation	Malignant neoplasm of rectum	rs35544454	2	213266003	0.0535	0.0532	0.3142	1.1e-11	T	A	1109.9	2204.59
Atrial fibrillation	Malignant neoplasm of rectum	rs35569628	13	113872712	-0.0105	0.0492	0.8306	1.38e-08	C	T	730.347	2204.59
Atrial fibrillation	Malignant neoplasm of rectum	rs35963991	8	11495702	0.0339	0.0713	0.6349	2.8e-08	T	G	722.633	2204.59
Atrial fibrillation	Malignant neoplasm of rectum	rs3943207	8	21845619	0.0393	0.0756	0.6034	6.92e-10	T	G	865.772	2204.59
Atrial fibrillation	Malignant neoplasm of rectum	rs4073778	1	116297758	-0.0127	0.0445	0.774901	4.96e-13	A	C	1198.9	2204.59
Atrial fibrillation	Malignant neoplasm of rectum	rs4252627	17	37868715	-0.1316	0.047	0.00512	5.63e-09	T	C	788.183	2204.59
Atrial fibrillation	Malignant neoplasm of rectum	rs4587869	14	32992334	0.0051	0.0455	0.9114	1.19e-20	C	G	2157.8	2204.59
Atrial fibrillation	Malignant neoplasm of rectum	rs464901	22	18597502	-0.0719	0.0478	0.1324	1.53e-12	C	T	1187.15	2204.59
Atrial fibrillation	Malignant neoplasm of rectum	rs4757877	11	20010291	0.1319	0.0552	0.0167799	2.93e-20	G	A	1996.22	2204.59
Atrial fibrillation	Malignant neoplasm of rectum	rs4935786	11	121661507	-0.0778	0.05	0.1201	4.85e-09	A	T	866.305	2204.59
Atrial fibrillation	Malignant neoplasm of rectum	rs4946333	6	118565665	0.0446	0.044	0.3099	5.47e-22	G	A	2107.96	2204.59
Atrial fibrillation	Malignant neoplasm of rectum	rs4965430	15	99268850	0.0276	0.046	0.5486	1.26e-10	G	C	951.523	2204.59
Atrial fibrillation	Malignant neoplasm of rectum	rs55734480	7	14372009	0.0492	0.0518	0.3427	2.2e-12	A	G	1160.31	2204.59
Atrial fibrillation	Malignant neoplasm of rectum	rs55985730	7	128417044	-0.181	0.0827	0.0286299	5.24e-09	G	T	874.791	2204.59
Atrial fibrillation	Malignant neoplasm of rectum	rs56201652	7	92278116	0.0464	0.0506	0.3588	1.74e-12	A	G	1138.94	2204.59
Atrial fibrillation	Malignant neoplasm of rectum	rs56326533	2	201168758	-0.0775	0.0441	0.0786194	6.28e-24	C	T	2310.59	2204.59
Atrial fibrillation	Malignant neoplasm of rectum	rs577676	1	170587340	-0.032	0.0453	0.4801	1.62e-43	T	C	4342.34	2204.59
Atrial fibrillation	Malignant neoplasm of rectum	rs60902112	3	194800853	0.0482	0.0555	0.385	1.72e-08	T	C	715.091	2204.59
Atrial fibrillation	Malignant neoplasm of rectum	rs62254082	3	69417585	0.0084	0.0461	0.8548	6.34e-09	C	T	798.513	2204.59
Atrial fibrillation	Malignant neoplasm of rectum	rs62377206	5	168383543	0.0644	0.103	0.532	8.21e-09	A	G	772.756	2204.59
Atrial fibrillation	Malignant neoplasm of rectum	rs62521286	8	124551975	-0.0769	0.0853	0.3678	4.5e-19	G	A	1847.25	2204.59
Atrial fibrillation	Malignant neoplasm of rectum	rs6462079	7	28415827	-0.0652	0.0578	0.2591	8.79e-10	A	G	901.78	2204.59
Atrial fibrillation	Malignant neoplasm of rectum	rs6546620	2	26159940	-0.0069	0.0495	0.8892	3.19e-12	C	T	1197.29	2204.59
Atrial fibrillation	Malignant neoplasm of rectum	rs6560886	12	133150210	-0.0171	0.0594	0.773599	1.49e-08	C	T	895.362	2204.59
Atrial fibrillation	Malignant neoplasm of rectum	rs6580277	5	142818123	0.0198	0.0536	0.7115	1.64e-17	G	A	1675.79	2204.59
Atrial fibrillation	Malignant neoplasm of rectum	rs6596717	5	106427609	0.0727	0.0456	0.1112	3e-09	A	C	804.843	2204.59
Atrial fibrillation	Malignant neoplasm of rectum	rs6665642	1	154802139	-0.0892	0.0738	0.2267	3.06e-08	T	C	823.041	2204.59
Atrial fibrillation	Malignant neoplasm of rectum	rs6689306	1	154395946	0.0043	0.0441	0.9232	1.36e-11	G	A	1058.54	2204.59
Atrial fibrillation	Malignant neoplasm of rectum	rs6747542	2	70106832	0.0374	0.0442	0.3976	1.1e-16	C	T	1576.19	2204.59
Atrial fibrillation	Malignant neoplasm of rectum	rs6771054	3	89489529	0.1107	0.0442	0.0123299	2.42e-11	C	T	1037.39	2204.59
Atrial fibrillation	Malignant neoplasm of rectum	rs67969609	2	145760353	-0.0526	0.0931	0.5724	1.71e-08	G	C	687.894	2204.59
Atrial fibrillation	Malignant neoplasm of rectum	rs6838973	4	111765495	-0.0015	0.0439	0.9721	1.03e-111	T	C	11780.7	2204.59
Atrial fibrillation	Malignant neoplasm of rectum	rs6882776	5	172664163	0.0602	0.0451	0.1813	9.64e-22	A	G	2121.39	2204.59
Atrial fibrillation	Malignant neoplasm of rectum	rs6994744	8	141740868	0.0144	0.0446	0.7475	1.09e-09	C	A	846.035	2204.59
Atrial fibrillation	Malignant neoplasm of rectum	rs71454237	12	70013415	-0.0396	0.0579	0.4936	1.78e-13	A	G	1311.83	2204.59
Atrial fibrillation	Malignant neoplasm of rectum	rs7172038	15	73667255	0.0047	0.0547	0.9317	4.78e-36	G	T	3482.24	2204.59
Atrial fibrillation	Malignant neoplasm of rectum	rs7224711	17	76772288	0.0715	0.0451	0.1134	3.72e-08	T	C	685.767	2204.59
Atrial fibrillation	Malignant neoplasm of rectum	rs7225165	17	1309850	-0.0776	0.0703	0.27	3.2e-09	A	G	889.37	2204.59
Atrial fibrillation	Malignant neoplasm of rectum	rs72694603	1	112458893	0.0416	0.0493	0.398	2.26e-14	T	C	1361.51	2204.59
Atrial fibrillation	Malignant neoplasm of rectum	rs72700114	1	170193825	0.1068	0.0991	0.2809	3.29e-54	C	G	5918.61	2204.59
Atrial fibrillation	Malignant neoplasm of rectum	rs72811294	17	12618680	-0.0438	0.0781	0.574601	9.67e-12	C	G	1073.18	2204.59
Atrial fibrillation	Malignant neoplasm of rectum	rs72926475	2	86594487	-0.0192	0.0742	0.7958	2.37e-11	A	G	1037.04	2204.59
Atrial fibrillation	Malignant neoplasm of rectum	rs72966339	6	122398241	-0.0024	0.0482	0.9605	7.42e-19	T	C	1822.48	2204.59
Atrial fibrillation	Malignant neoplasm of rectum	rs73041705	3	24463235	0.0826	0.0508	0.1035	1.55e-09	C	T	847.921	2204.59
Atrial fibrillation	Malignant neoplasm of rectum	rs73366713	6	16415751	0.0297	0.0716	0.6787	1.53e-25	A	G	2659.53	2204.59
Atrial fibrillation	Malignant neoplasm of rectum	rs74500426	4	174642789	0.0515	0.0612	0.4006	4.29e-13	T	G	1235.48	2204.59
Atrial fibrillation	Malignant neoplasm of rectum	rs74832855	1	170171598	-0.0339	0.1157	0.7691	1.43e-11	G	A	1084.53	2204.59
Atrial fibrillation	Malignant neoplasm of rectum	rs74884082	14	73249419	0.093	0.063	0.1394	3.48e-10	T	C	939.138	2204.59
Atrial fibrillation	Malignant neoplasm of rectum	rs7508	8	17913970	-0.0335	0.0487	0.4916	1.69e-21	A	G	2146.44	2204.59
Atrial fibrillation	Malignant neoplasm of rectum	rs7529220	1	22282619	0.0587	0.0541	0.2778	1.98e-10	C	T	1031.91	2204.59
Atrial fibrillation	Malignant neoplasm of rectum	rs7574892	2	175512820	0.0491	0.0441	0.2648	1.98e-16	A	G	1571.42	2204.59
Atrial fibrillation	Malignant neoplasm of rectum	rs76097649	11	128764570	0.0869	0.0762	0.2537	1.26e-20	A	G	2315.74	2204.59
Atrial fibrillation	Malignant neoplasm of rectum	rs7612445	3	179172979	-0.0471	0.0701	0.501601	4.81e-09	T	G	765.193	2204.59
Atrial fibrillation	Malignant neoplasm of rectum	rs77316573	16	2265271	-0.1368	0.0529	0.00973195	3.26e-09	T	C	920.804	2204.59
Atrial fibrillation	Malignant neoplasm of rectum	rs775498	12	70071513	0.0437	0.0484	0.3659	1.05e-08	G	A	743.898	2204.59
Atrial fibrillation	Malignant neoplasm of rectum	rs7789146	7	150661409	-0.0535	0.0527	0.3099	2.12e-11	A	G	1033.01	2204.59
Atrial fibrillation	Malignant neoplasm of rectum	rs7915134	10	75420180	0.0795	0.061	0.1927	1.42e-34	T	C	3476.58	2204.59
Atrial fibrillation	Malignant neoplasm of rectum	rs79187193	1	147255831	0.0281	0.0961	0.769699	3.15e-14	A	G	1496	2204.59
Atrial fibrillation	Malignant neoplasm of rectum	rs8088085	18	48708548	-0.0377	0.0442	0.3946	4.79e-08	C	A	683.675	2204.59
Atrial fibrillation	Malignant neoplasm of rectum	rs883079	12	114793240	-0.0074	0.0473	0.8762	2.84e-40	T	C	4123.16	2204.59
Atrial fibrillation	Malignant neoplasm of rectum	rs9506925	13	23368943	0.0789	0.0534	0.1398	2.72e-09	T	C	813.89	2204.59
Atrial fibrillation	Malignant neoplasm of rectum	rs9953366	18	46474192	0.0684	0.0458	0.1349	1.82e-11	C	T	1107.02	2204.59
Atrial fibrillation	Coronary artery disease	rs10141892	14	35184323	-0.000922768	0.00705452	0.9	2.94781e-11	C	T	1024.81	2134.68
Atrial fibrillation	Coronary artery disease	rs10458662	10	77936670	0.00453981	0.00927695	0.62	6.93202e-10	G	T	870.446	2134.68
Atrial fibrillation	Coronary artery disease	rs10520002	5	127819132	0.0405306	0.0118156	0.000599998	2.85102e-08	A	G	719.861	2134.68
Atrial fibrillation	Coronary artery disease	rs10520260	4	174447349	-0.0197524	0.00765733	0.00990011	3.36202e-10	G	A	939.954	2134.68
Atrial fibrillation	Coronary artery disease	rs10753933	1	203026214	-0.00290624	0.00700407	0.68	9.84464e-20	G	T	1894.54	2134.68
Atrial fibrillation	Coronary artery disease	rs10773657	12	123327900	-0.0167577	0.010907	0.12	2.537e-08	A	C	811.489	2134.68
Atrial fibrillation	Coronary artery disease	rs10804493	3	111554426	5.68907e-06	0.00737276	1	1.62892e-15	A	G	1461.49	2134.68
Atrial fibrillation	Coronary artery disease	rs10821415	9	97713459	0.0045551	0.00707516	0.52	2.92415e-34	A	C	3380.47	2134.68
Atrial fibrillation	Coronary artery disease	rs10842383	12	24771967	-0.00515808	0.00972793	0.6	2.88071e-25	T	C	2541.08	2134.68
Atrial fibrillation	Coronary artery disease	rs11191116	10	103555611	0.00318939	0.00737404	0.67	4.41896e-09	T	C	786.946	2134.68
Atrial fibrillation	Coronary artery disease	rs11264280	1	154862952	-0.00257968	0.00753121	0.73	3.0669e-79	T	C	8376.04	2134.68
Atrial fibrillation	Coronary artery disease	rs11598047	10	105342672	-0.0184089	0.00970295	0.0580003	8.95159e-66	G	A	6657.91	2134.68
Atrial fibrillation	Coronary artery disease	rs11773845	7	116191301	0.0237095	0.0070717	0.0008	2.39001e-55	A	C	5588.16	2134.68
Atrial fibrillation	Coronary artery disease	rs117984853	6	149399100	0.0168912	0.0123886	0.17	1.34215e-24	T	G	2838.14	2134.68
Atrial fibrillation	Coronary artery disease	rs12245149	10	65321147	0.00439913	0.00695622	0.53	1.66418e-12	A	C	1136.71	2134.68
Atrial fibrillation	Coronary artery disease	rs12426679	12	76237987	0.0123978	0.00701613	0.0769999	4.94504e-09	T	C	786.138	2134.68
Atrial fibrillation	Coronary artery disease	rs1278493	3	135814009	-0.0195667	0.00706452	0.00560003	8.769e-09	A	G	767.526	2134.68
Atrial fibrillation	Coronary artery disease	rs133885	22	26159289	0.00974016	0.00704113	0.17	2.216e-09	A	G	832.96	2134.68
Atrial fibrillation	Coronary artery disease	rs146518726	1	51535039	0.0170491	0.0249417	0.49	8.2699e-15	A	G	1687.6	2134.68
Atrial fibrillation	Coronary artery disease	rs1563304	17	44874453	0.0337553	0.00930526	0.000290001	2.55682e-12	T	C	1252.59	2134.68
Atrial fibrillation	Coronary artery disease	rs17171711	5	137364795	0.0326155	0.00925686	0.000430002	1.94984e-35	T	C	3562.14	2134.68
Atrial fibrillation	Coronary artery disease	rs17380837	12	26345526	-0.0121122	0.00765635	0.11	4.79954e-12	T	C	1102.12	2134.68
Atrial fibrillation	Coronary artery disease	rs1838747	5	114426668	0.00231711	0.00699563	0.74	4.13105e-09	G	A	788.511	2134.68
Atrial fibrillation	Coronary artery disease	rs1906615	4	111701798	0.0305333	0.00868741	0.000439997	1e-200	T	G	45951.1	2134.68
Atrial fibrillation	Coronary artery disease	rs2031522	6	87821501	-0.0187249	0.00716547	0.00899995	1.46501e-10	G	A	920.736	2134.68
Atrial fibrillation	Coronary artery disease	rs2274115	9	139094773	0.00266055	0.00777177	0.73	1.69099e-10	G	A	1027.26	2134.68
Atrial fibrillation	Coronary artery disease	rs2288327	2	179411665	0.0125943	0.00936536	0.18	7.25772e-25	G	A	2302.46	2134.68
Atrial fibrillation	Coronary artery disease	rs2738413	14	64679960	-0.00196336	0.007023	0.780001	2.54624e-31	G	A	3128.91	2134.68
Atrial fibrillation	Coronary artery disease	rs2759301	15	80994288	0.0163518	0.00710557	0.021	5.03802e-09	A	G	777.958	2134.68
Atrial fibrillation	Coronary artery disease	rs2834618	21	36119111	-0.0174553	0.0117299	0.14	3.41193e-17	G	T	1738.16	2134.68
Atrial fibrillation	Coronary artery disease	rs28387148	2	127433465	0.00585597	0.0119017	0.62	6.25029e-11	T	C	1065.81	2134.68
Atrial fibrillation	Coronary artery disease	rs2860482	12	57105938	-0.0222839	0.00783331	0.00439997	1.21199e-12	C	A	1197.29	2134.68
Atrial fibrillation	Coronary artery disease	rs28631169	14	23888183	0.0281228	0.00869365	0.0012	5.34995e-10	T	C	893.523	2134.68
Atrial fibrillation	Coronary artery disease	rs2885697	1	41544279	-0.0263621	0.00741359	0.000379997	2.88403e-10	T	G	906.848	2134.68
Atrial fibrillation	Coronary artery disease	rs3176326	6	36647289	-0.0287099	0.00870082	0.000969996	1.42397e-13	A	G	1285.52	2134.68
Atrial fibrillation	Coronary artery disease	rs337705	5	113737062	-0.00417097	0.0071647	0.56	1.63418e-16	G	T	1539.18	2134.68
Atrial fibrillation	Coronary artery disease	rs34080181	3	66454191	0.00956692	0.00721109	0.18	1.278e-10	A	G	966.109	2134.68
Atrial fibrillation	Coronary artery disease	rs34936990	10	105523416	-0.0186999	0.0110196	0.0899995	2.95189e-37	A	G	3676.87	2134.68
Atrial fibrillation	Coronary artery disease	rs34969716	6	18210109	0.0224137	0.00788768	0.00449997	1.59514e-19	A	G	2158.57	2134.68
Atrial fibrillation	Coronary artery disease	rs35569628	13	113872712	0.00623854	0.00829843	0.450001	1.378e-08	C	T	730.347	2134.68
Atrial fibrillation	Coronary artery disease	rs35963991	8	11495702	0.0147494	0.00980953	0.13	2.80098e-08	T	G	722.633	2134.68
Atrial fibrillation	Coronary artery disease	rs3943207	8	21845619	0.00149932	0.0106533	0.89	6.91895e-10	T	G	865.772	2134.68
Atrial fibrillation	Coronary artery disease	rs4073778	1	116297758	0.000668131	0.00708035	0.92	4.95564e-13	A	C	1198.9	2134.68
Atrial fibrillation	Coronary artery disease	rs4252627	17	37868715	-0.025329	0.00744906	0.000669993	5.633e-09	T	C	788.183	2134.68
Atrial fibrillation	Coronary artery disease	rs4642101	3	12842223	-0.0072528	0.00729321	0.32	2.9451e-24	G	T	2373.93	2134.68
Atrial fibrillation	Coronary artery disease	rs464901	22	18597502	-0.00827471	0.0073818	0.26	1.53109e-12	C	T	1187.15	2134.68
Atrial fibrillation	Coronary artery disease	rs4757877	11	20010291	0.00278206	0.00823076	0.74	2.93089e-20	G	A	1996.22	2134.68
Atrial fibrillation	Coronary artery disease	rs4946333	6	118565665	0.000955871	0.00695814	0.89	5.47016e-22	G	A	2107.96	2134.68
Atrial fibrillation	Coronary artery disease	rs55734480	7	14372009	-0.00657957	0.00792395	0.41	2.2009e-12	A	G	1160.31	2134.68
Atrial fibrillation	Coronary artery disease	rs55985730	7	128417044	-0.0133304	0.0157165	0.4	5.236e-09	G	T	874.791	2134.68
Atrial fibrillation	Coronary artery disease	rs56201652	7	92278116	-0.0140401	0.00787655	0.0749998	1.74301e-12	A	G	1138.94	2134.68
Atrial fibrillation	Coronary artery disease	rs56326533	2	201168758	0.0271048	0.00713822	0.00015	6.27769e-24	C	T	2310.59	2134.68
Atrial fibrillation	Coronary artery disease	rs577676	1	170587340	-0.0137641	0.00704378	0.051	1.61994e-43	T	C	4342.34	2134.68
Atrial fibrillation	Coronary artery disease	rs60902112	3	194800853	0.00979354	0.00829475	0.24	1.71902e-08	T	C	715.091	2134.68
Atrial fibrillation	Coronary artery disease	rs62254082	3	69417585	0.00641886	0.00731043	0.38	6.34293e-09	C	T	798.513	2134.68
Atrial fibrillation	Coronary artery disease	rs62377206	5	168383543	0.0366015	0.0161569	0.0230001	8.20597e-09	A	G	772.756	2134.68
Atrial fibrillation	Coronary artery disease	rs62521286	8	124551975	-0.00803974	0.0139833	0.57	4.4978e-19	G	A	1847.25	2134.68
Atrial fibrillation	Coronary artery disease	rs6462079	7	28415827	0.0129516	0.0079698	0.1	8.79306e-10	A	G	901.78	2134.68
Atrial fibrillation	Coronary artery disease	rs6546620	2	26159940	0.00375286	0.00917325	0.68	3.18787e-12	C	T	1197.29	2134.68
Atrial fibrillation	Coronary artery disease	rs6560886	12	133150210	-0.0166076	0.00910239	0.0680002	1.49101e-08	C	T	895.362	2134.68
Atrial fibrillation	Coronary artery disease	rs6580277	5	142818123	-0.00531709	0.00821441	0.52	1.64286e-17	G	A	1675.79	2134.68
Atrial fibrillation	Coronary artery disease	rs6596717	5	106427609	8.48318e-05	0.00722683	0.99	2.99999e-09	A	C	804.843	2134.68
Atrial fibrillation	Coronary artery disease	rs6665642	1	154802139	-0.0182478	0.0113175	0.11	3.05802e-08	T	C	823.041	2134.68
Atrial fibrillation	Coronary artery disease	rs6689306	1	154395946	-0.0272046	0.00716474	0.00015	1.35988e-11	G	A	1058.54	2134.68
Atrial fibrillation	Coronary artery disease	rs6747542	2	70106832	-0.00343326	0.00700817	0.62	1.09597e-16	C	T	1576.19	2134.68
Atrial fibrillation	Coronary artery disease	rs6771054	3	89489529	-0.0127773	0.00711534	0.0729995	2.42382e-11	C	T	1037.39	2134.68
Atrial fibrillation	Coronary artery disease	rs6838973	4	111765495	-0.0213109	0.00706466	0.00259998	1.03039e-111	T	C	11780.7	2134.68
Atrial fibrillation	Coronary artery disease	rs6882776	5	172664163	-0.0214547	0.0077328	0.00549997	9.63607e-22	A	G	2121.39	2134.68
Atrial fibrillation	Coronary artery disease	rs6994744	8	141740868	0.0171476	0.00700856	0.0140001	1.09499e-09	C	A	846.035	2134.68
Atrial fibrillation	Coronary artery disease	rs71454237	12	70013415	0.00714097	0.00868142	0.41	1.78402e-13	A	G	1311.83	2134.68
Atrial fibrillation	Coronary artery disease	rs7172038	15	73667255	-0.0126979	0.00944312	0.18	4.78189e-36	G	T	3482.24	2134.68
Atrial fibrillation	Coronary artery disease	rs7224711	17	76772288	-0.0241837	0.00698407	0.000530005	3.72297e-08	T	C	685.767	2134.68
Atrial fibrillation	Coronary artery disease	rs7225165	17	1309850	-0.00169112	0.0110405	0.88	3.20302e-09	A	G	889.37	2134.68
Atrial fibrillation	Coronary artery disease	rs72694603	1	112458893	-0.00147061	0.00760782	0.85	2.25788e-14	T	C	1361.51	2134.68
Atrial fibrillation	Coronary artery disease	rs72926475	2	86594487	-0.0138727	0.0105388	0.19	2.37192e-11	A	G	1037.04	2134.68
Atrial fibrillation	Coronary artery disease	rs72966339	6	122398241	-0.0117404	0.00728724	0.11	7.42164e-19	T	C	1822.48	2134.68
Atrial fibrillation	Coronary artery disease	rs73041705	3	24463235	0.00501044	0.00764515	0.51	1.546e-09	C	T	847.921	2134.68
Atrial fibrillation	Coronary artery disease	rs73366713	6	16415751	-0.011233	0.00995989	0.26	1.53109e-25	A	G	2659.53	2134.68
Atrial fibrillation	Coronary artery disease	rs74500426	4	174642789	0.0226951	0.0131732	0.0850002	4.28845e-13	T	G	1235.48	2134.68
Atrial fibrillation	Coronary artery disease	rs74832855	1	170171598	0.00503149	0.0196812	0.8	1.43285e-11	G	A	1084.53	2134.68
Atrial fibrillation	Coronary artery disease	rs74884082	14	73249419	-0.00753659	0.00814753	0.35	3.47896e-10	T	C	939.138	2134.68
Atrial fibrillation	Coronary artery disease	rs74910854	7	74110705	0.0345257	0.0139083	0.0129999	4.31301e-08	G	A	1078.2	2134.68
Atrial fibrillation	Coronary artery disease	rs7508	8	17913970	0.00731211	0.00783579	0.35	1.69083e-21	A	G	2146.44	2134.68
Atrial fibrillation	Coronary artery disease	rs7529220	1	22282619	-0.00536141	0.0100425	0.59	1.98299e-10	C	T	1031.91	2134.68
Atrial fibrillation	Coronary artery disease	rs7574892	2	175512820	-0.0165695	0.00696638	0.017	1.97606e-16	A	G	1571.42	2134.68
Atrial fibrillation	Coronary artery disease	rs76097649	11	128764570	0.0188349	0.0122444	0.12	1.26009e-20	A	G	2315.74	2134.68
Atrial fibrillation	Coronary artery disease	rs7612445	3	179172979	0.000221942	0.00888179	0.98	4.80795e-09	T	G	765.193	2134.68
Atrial fibrillation	Coronary artery disease	rs77316573	16	2265271	0.00420641	0.00911043	0.64	3.26498e-09	T	C	920.804	2134.68
Atrial fibrillation	Coronary artery disease	rs775498	12	70071513	0.00547541	0.00778522	0.48	1.053e-08	G	A	743.898	2134.68
Atrial fibrillation	Coronary artery disease	rs7789146	7	150661409	-0.0140946	0.00902184	0.12	2.11592e-11	A	G	1033.01	2134.68
Atrial fibrillation	Coronary artery disease	rs7915134	10	75420180	-9.27555e-05	0.00981836	0.99	1.42004e-34	T	C	3476.58	2134.68
Atrial fibrillation	Coronary artery disease	rs79187193	1	147255831	-0.0136058	0.016758	0.42	3.14992e-14	A	G	1496	2134.68
Atrial fibrillation	Coronary artery disease	rs8088085	18	48708548	-0.0147608	0.00702517	0.0359998	4.79402e-08	C	A	683.675	2134.68
Atrial fibrillation	Coronary artery disease	rs883079	12	114793240	0.00386284	0.00779715	0.62	2.83727e-40	T	C	4123.16	2134.68
Atrial fibrillation	Coronary artery disease	rs9506925	13	23368943	0.0104407	0.00794075	0.19	2.716e-09	T	C	813.89	2134.68
Atrial fibrillation	Coronary artery disease	rs9953366	18	46474192	0.0290203	0.00761909	0.000140001	1.82306e-11	C	T	1107.02	2134.68
Atrial fibrillation	Ischemic stroke	rs10141892	14	35184323	-0.0289	0.0194	0.1361	2.94781e-11	C	T	1024.81	2134.68
Atrial fibrillation	Ischemic stroke	rs10213171	4	148937537	0.0446	0.0404	0.2697	1.32312e-11	G	C	977.332	2134.68
Atrial fibrillation	Ischemic stroke	rs10458662	10	77936670	0.0557	0.0262	0.0333703	6.93202e-10	G	T	870.446	2134.68
Atrial fibrillation	Ischemic stroke	rs10520002	5	127819132	0.0617	0.0334	0.0642999	2.85102e-08	A	G	719.861	2134.68
Atrial fibrillation	Ischemic stroke	rs10520260	4	174447349	-0.0509	0.0212	0.0163001	3.36202e-10	G	A	939.954	2134.68
Atrial fibrillation	Ischemic stroke	rs10753933	1	203026214	-0.0725	0.0195	0.000209002	9.84464e-20	G	T	1894.54	2134.68
Atrial fibrillation	Ischemic stroke	rs10773657	12	123327900	-0.0611	0.03	0.04128	2.537e-08	A	C	811.489	2134.68
Atrial fibrillation	Ischemic stroke	rs10804493	3	111554426	0.0146	0.0203	0.4708	1.62892e-15	A	G	1461.49	2134.68
Atrial fibrillation	Ischemic stroke	rs10821415	9	97713459	0.0606	0.0192	0.001567	2.92415e-34	A	C	3380.47	2134.68
Atrial fibrillation	Ischemic stroke	rs10842383	12	24771967	-0.0451	0.0266	0.0894108	2.88071e-25	T	C	2541.08	2134.68
Atrial fibrillation	Ischemic stroke	rs11191116	10	103555611	0.0232	0.0199	0.2441	4.41896e-09	T	C	786.946	2134.68
Atrial fibrillation	Ischemic stroke	rs11264280	1	154862952	0.0517	0.0208	0.01281	3.0669e-79	T	C	8376.04	2134.68
Atrial fibrillation	Ischemic stroke	rs11598047	10	105342672	0.0838	0.0256	0.00105901	8.95159e-66	G	A	6657.91	2134.68
Atrial fibrillation	Ischemic stroke	rs117984853	6	149399100	0.066	0.0365	0.0708598	1.34215e-24	T	G	2838.14	2134.68
Atrial fibrillation	Ischemic stroke	rs12245149	10	65321147	-0.0131	0.0188	0.4857	1.66418e-12	A	C	1136.71	2134.68
Atrial fibrillation	Ischemic stroke	rs12426679	12	76237987	-0.0134	0.0189	0.4773	4.94504e-09	T	C	786.138	2134.68
Atrial fibrillation	Ischemic stroke	rs1278493	3	135814009	-0.0044	0.0193	0.8209	8.769e-09	A	G	767.526	2134.68
Atrial fibrillation	Ischemic stroke	rs133885	22	26159289	0.0345	0.0198	0.0820805	2.216e-09	A	G	832.96	2134.68
Atrial fibrillation	Ischemic stroke	rs140185678	16	2003016	0.2147	0.0736	0.00353802	2.43388e-14	A	G	1925.36	2134.68
Atrial fibrillation	Ischemic stroke	rs1458038	4	81164723	0.0499	0.0211	0.0182201	1.735e-09	T	C	829.374	2134.68
Atrial fibrillation	Ischemic stroke	rs146518726	1	51535039	0.1458	0.0671	0.0297002	8.2699e-15	A	G	1687.6	2134.68
Atrial fibrillation	Ischemic stroke	rs1563304	17	44874453	0.0258	0.038	0.497	2.55682e-12	T	C	1252.59	2134.68
Atrial fibrillation	Ischemic stroke	rs17171711	5	137364795	0.0939	0.0248	0.000155998	1.94984e-35	T	C	3562.14	2134.68
Atrial fibrillation	Ischemic stroke	rs17380837	12	26345526	0.0153	0.0205	0.4553	4.79954e-12	T	C	1102.12	2134.68
Atrial fibrillation	Ischemic stroke	rs1838747	5	114426668	0.0474	0.0201	0.0181301	4.13105e-09	G	A	788.511	2134.68
Atrial fibrillation	Ischemic stroke	rs2031522	6	87821501	-0.0279	0.0195	0.1533	1.46501e-10	G	A	920.736	2134.68
Atrial fibrillation	Ischemic stroke	rs2274115	9	139094773	0.0474	0.0225	0.03508	1.69099e-10	G	A	1027.26	2134.68
Atrial fibrillation	Ischemic stroke	rs2288327	2	179411665	0.0602	0.0255	0.01799	7.25772e-25	G	A	2302.46	2134.68
Atrial fibrillation	Ischemic stroke	rs2540949	2	65284231	-0.0306	0.0192	0.1103	2.94917e-22	T	A	2123.7	2134.68
Atrial fibrillation	Ischemic stroke	rs2738413	14	64679960	-0.0565	0.019	0.00303298	2.54624e-31	G	A	3128.91	2134.68
Atrial fibrillation	Ischemic stroke	rs2759301	15	80994288	0.0408	0.0188	0.0297098	5.03802e-09	A	G	777.958	2134.68
Atrial fibrillation	Ischemic stroke	rs2834618	21	36119111	-0.1068	0.0323	0.000947894	3.41193e-17	G	T	1738.16	2134.68
Atrial fibrillation	Ischemic stroke	rs284277	1	10790797	-0.0443	0.0205	0.0305098	1.245e-09	A	C	868.002	2134.68
Atrial fibrillation	Ischemic stroke	rs2860482	12	57105938	-0.0072	0.0221	0.7452	1.21199e-12	C	A	1197.29	2134.68
Atrial fibrillation	Ischemic stroke	rs28631169	14	23888183	0.0337	0.0244	0.1685	5.34995e-10	T	C	893.523	2134.68
Atrial fibrillation	Ischemic stroke	rs2885697	1	41544279	-0.0508	0.02	0.01085	2.88403e-10	T	G	906.848	2134.68
Atrial fibrillation	Ischemic stroke	rs3176326	6	36647289	-0.0999	0.0251	6.66101e-05	1.42397e-13	A	G	1285.52	2134.68
Atrial fibrillation	Ischemic stroke	rs337705	5	113737062	0.05	0.0195	0.0103801	1.63418e-16	G	T	1539.18	2134.68
Atrial fibrillation	Ischemic stroke	rs34080181	3	66454191	-0.0354	0.0196	0.0706806	1.278e-10	A	G	966.109	2134.68
Atrial fibrillation	Ischemic stroke	rs34936990	10	105523416	0.1075	0.0289	0.0001952	2.95189e-37	A	G	3676.87	2134.68
Atrial fibrillation	Ischemic stroke	rs34969716	6	18210109	0.0331	0.023	0.1497	1.59514e-19	A	G	2158.57	2134.68
Atrial fibrillation	Ischemic stroke	rs35544454	2	213266003	-0.045	0.0252	0.0738108	1.10002e-11	T	A	1109.9	2134.68
Atrial fibrillation	Ischemic stroke	rs35569628	13	113872712	-0.032	0.0229	0.1623	1.378e-08	C	T	730.347	2134.68
Atrial fibrillation	Ischemic stroke	rs35963991	8	11495702	0.0083	0.0271	0.7592	2.80098e-08	T	G	722.633	2134.68
Atrial fibrillation	Ischemic stroke	rs3943207	8	21845619	-0.0447	0.0294	0.1288	6.91895e-10	T	G	865.772	2134.68
Atrial fibrillation	Ischemic stroke	rs4073778	1	116297758	0.0107	0.0191	0.5754	4.95564e-13	A	C	1198.9	2134.68
Atrial fibrillation	Ischemic stroke	rs4252627	17	37868715	-0.0175	0.0205	0.3935	5.633e-09	T	C	788.183	2134.68
Atrial fibrillation	Ischemic stroke	rs4587869	14	32992334	0.0458	0.0223	0.04018	1.18713e-20	C	G	2157.8	2134.68
Atrial fibrillation	Ischemic stroke	rs4642101	3	12842223	0.0403	0.0202	0.0457404	2.9451e-24	G	T	2373.93	2134.68
Atrial fibrillation	Ischemic stroke	rs464901	22	18597502	0.0217	0.0205	0.2894	1.53109e-12	C	T	1187.15	2134.68
Atrial fibrillation	Ischemic stroke	rs4757877	11	20010291	-0.0443	0.0233	0.0571202	2.93089e-20	G	A	1996.22	2134.68
Atrial fibrillation	Ischemic stroke	rs4935786	11	121661507	-0.0026	0.0235	0.9126	4.854e-09	A	T	866.305	2134.68
Atrial fibrillation	Ischemic stroke	rs4946333	6	118565665	0.0448	0.019	0.0182301	5.47016e-22	G	A	2107.96	2134.68
Atrial fibrillation	Ischemic stroke	rs4965430	15	99268850	-0.0538	0.0196	0.00603198	1.258e-10	G	C	951.523	2134.68
Atrial fibrillation	Ischemic stroke	rs55734480	7	14372009	0.035	0.0225	0.1201	2.2009e-12	A	G	1160.31	2134.68
Atrial fibrillation	Ischemic stroke	rs55985730	7	128417044	0.1234	0.0434	0.00446498	5.236e-09	G	T	874.791	2134.68
Atrial fibrillation	Ischemic stroke	rs56201652	7	92278116	-0.0515	0.0217	0.0174201	1.74301e-12	A	G	1138.94	2134.68
Atrial fibrillation	Ischemic stroke	rs56326533	2	201168758	0.0423	0.0192	0.0274202	6.27769e-24	C	T	2310.59	2134.68
Atrial fibrillation	Ischemic stroke	rs577676	1	170587340	-0.0705	0.0194	0.000270502	1.61994e-43	T	C	4342.34	2134.68
Atrial fibrillation	Ischemic stroke	rs60902112	3	194800853	0.0247	0.0231	0.2839	1.71902e-08	T	C	715.091	2134.68
Atrial fibrillation	Ischemic stroke	rs62254082	3	69417585	0.0132	0.0206	0.5209	6.34293e-09	C	T	798.513	2134.68
Atrial fibrillation	Ischemic stroke	rs62377206	5	168383543	0.0794	0.0435	0.0680299	8.20597e-09	A	G	772.756	2134.68
Atrial fibrillation	Ischemic stroke	rs62521286	8	124551975	0.0289	0.0405	0.4753	4.4978e-19	G	A	1847.25	2134.68
Atrial fibrillation	Ischemic stroke	rs6462079	7	28415827	0.0118	0.022	0.5933	8.79306e-10	A	G	901.78	2134.68
Atrial fibrillation	Ischemic stroke	rs6546620	2	26159940	0.042	0.026	0.1067	3.18787e-12	C	T	1197.29	2134.68
Atrial fibrillation	Ischemic stroke	rs6560886	12	133150210	0.0399	0.0304	0.1895	1.49101e-08	C	T	895.362	2134.68
Atrial fibrillation	Ischemic stroke	rs6580277	5	142818123	0.0287	0.0232	0.215	1.64286e-17	G	A	1675.79	2134.68
Atrial fibrillation	Ischemic stroke	rs6596717	5	106427609	-0.022	0.0192	0.2528	2.99999e-09	A	C	804.843	2134.68
Atrial fibrillation	Ischemic stroke	rs6665642	1	154802139	-0.1002	0.0347	0.00389197	3.05802e-08	T	C	823.041	2134.68
Atrial fibrillation	Ischemic stroke	rs6689306	1	154395946	-0.0575	0.0198	0.00364704	1.35988e-11	G	A	1058.54	2134.68
Atrial fibrillation	Ischemic stroke	rs6747542	2	70106832	-0.0502	0.0192	0.00885503	1.09597e-16	C	T	1576.19	2134.68
Atrial fibrillation	Ischemic stroke	rs6771054	3	89489529	-0.0171	0.0195	0.3812	2.42382e-11	C	T	1037.39	2134.68
Atrial fibrillation	Ischemic stroke	rs6790396	3	38771925	0.007	0.0191	0.7134	2.40104e-20	G	C	1955.42	2134.68
Atrial fibrillation	Ischemic stroke	rs67969609	2	145760353	0.0904	0.0362	0.0125901	1.71199e-08	G	C	687.894	2134.68
Atrial fibrillation	Ischemic stroke	rs6994744	8	141740868	0.043	0.019	0.0234401	1.09499e-09	C	A	846.035	2134.68
Atrial fibrillation	Ischemic stroke	rs71454237	12	70013415	-0.0124	0.0246	0.6141	1.78402e-13	A	G	1311.83	2134.68
Atrial fibrillation	Ischemic stroke	rs7172038	15	73667255	0.0717	0.0263	0.00643295	4.78189e-36	G	T	3482.24	2134.68
Atrial fibrillation	Ischemic stroke	rs7224711	17	76772288	-0.0264	0.0188	0.16	3.72297e-08	T	C	685.767	2134.68
Atrial fibrillation	Ischemic stroke	rs7225165	17	1309850	-0.0176	0.0334	0.5978	3.20302e-09	A	G	889.37	2134.68
Atrial fibrillation	Ischemic stroke	rs72694603	1	112458893	0.0276	0.0205	0.1783	2.25788e-14	T	C	1361.51	2134.68
Atrial fibrillation	Ischemic stroke	rs72811294	17	12618680	-0.0484	0.0318	0.1279	9.66941e-12	C	G	1073.18	2134.68
Atrial fibrillation	Ischemic stroke	rs72926475	2	86594487	-0.05	0.0293	0.08831	2.37192e-11	A	G	1037.04	2134.68
Atrial fibrillation	Ischemic stroke	rs72966339	6	122398241	-0.0538	0.02	0.00726792	7.42164e-19	T	C	1822.48	2134.68
Atrial fibrillation	Ischemic stroke	rs73041705	3	24463235	-0.007	0.0207	0.7341	1.546e-09	C	T	847.921	2134.68
Atrial fibrillation	Ischemic stroke	rs73366713	6	16415751	-0.0501	0.0294	0.087961	1.53109e-25	A	G	2659.53	2134.68
Atrial fibrillation	Ischemic stroke	rs74500426	4	174642789	0.0125	0.0377	0.7403	4.28845e-13	T	G	1235.48	2134.68
Atrial fibrillation	Ischemic stroke	rs74832855	1	170171598	0.1673	0.0516	0.001191	1.43285e-11	G	A	1084.53	2134.68
Atrial fibrillation	Ischemic stroke	rs74884082	14	73249419	-0.005	0.0225	0.8246	3.47896e-10	T	C	939.138	2134.68
Atrial fibrillation	Ischemic stroke	rs74910854	7	74110705	-0.0293	0.0483	0.544201	4.31301e-08	G	A	1078.2	2134.68
Atrial fibrillation	Ischemic stroke	rs7508	8	17913970	0.0438	0.0222	0.0480297	1.69083e-21	A	G	2146.44	2134.68
Atrial fibrillation	Ischemic stroke	rs7529220	1	22282619	0.0124	0.0289	0.668299	1.98299e-10	C	T	1031.91	2134.68
Atrial fibrillation	Ischemic stroke	rs7574892	2	175512820	0.0321	0.0192	0.0942106	1.97606e-16	A	G	1571.42	2134.68
Atrial fibrillation	Ischemic stroke	rs76097649	11	128764570	0.1122	0.0386	0.00364998	1.26009e-20	A	G	2315.74	2134.68
Atrial fibrillation	Ischemic stroke	rs7612445	3	179172979	0.0188	0.0246	0.4456	4.80795e-09	T	G	765.193	2134.68
Atrial fibrillation	Ischemic stroke	rs77316573	16	2265271	0.0152	0.029	0.5987	3.26498e-09	T	C	920.804	2134.68
Atrial fibrillation	Ischemic stroke	rs775498	12	70071513	0.0458	0.0217	0.0348097	1.053e-08	G	A	743.898	2134.68
Atrial fibrillation	Ischemic stroke	rs7789146	7	150661409	-0.0463	0.026	0.0755701	2.11592e-11	A	G	1033.01	2134.68
Atrial fibrillation	Ischemic stroke	rs7915134	10	75420180	-0.1016	0.0288	0.000411604	1.42004e-34	T	C	3476.58	2134.68
Atrial fibrillation	Ischemic stroke	rs79187193	1	147255831	-0.106	0.0447	0.0177799	3.14992e-14	A	G	1496	2134.68
Atrial fibrillation	Ischemic stroke	rs8088085	18	48708548	-0.0009	0.0191	0.9645	4.79402e-08	C	A	683.675	2134.68
Atrial fibrillation	Ischemic stroke	rs883079	12	114793240	0.0763	0.0215	0.000395203	2.83727e-40	T	C	4123.16	2134.68
Atrial fibrillation	Ischemic stroke	rs9506925	13	23368943	0.0442	0.0216	0.0403097	2.716e-09	T	C	813.89	2134.68
Atrial fibrillation	Ischemic stroke	rs9953366	18	46474192	0.0381	0.0209	0.0691305	1.82306e-11	C	T	1107.02	2134.68
Atrial fibrillation	Diastolic blood pressure	rs10141892	14	35184323	0.000414421	0.00249908	0.868291	2.94781e-11	C	T	1024.81	2134.68
Atrial fibrillation	Diastolic blood pressure	rs10213171	4	148937537	-0.000234865	0.00535285	0.965003	1.32312e-11	G	C	977.332	2134.68
Atrial fibrillation	Diastolic blood pressure	rs10458662	10	77936670	0.0026605	0.00328934	0.418616	6.93202e-10	G	T	870.446	2134.68
Atrial fibrillation	Diastolic blood pressure	rs10520002	5	127819132	0.0086347	0.00408149	0.0343819	2.85102e-08	A	G	719.861	2134.68
Atrial fibrillation	Diastolic blood pressure	rs10753933	1	203026214	-0.00346059	0.00247545	0.162126	9.84464e-20	G	T	1894.54	2134.68
Atrial fibrillation	Diastolic blood pressure	rs10804493	3	111554426	0.00894171	0.00261712	0.000634118	1.62892e-15	A	G	1461.49	2134.68
Atrial fibrillation	Diastolic blood pressure	rs10821415	9	97713459	-0.00176523	0.0024946	0.479181	2.92415e-34	A	C	3380.47	2134.68
Atrial fibrillation	Diastolic blood pressure	rs10842383	12	24771967	-0.0111453	0.00344233	0.00120506	2.88071e-25	T	C	2541.08	2134.68
Atrial fibrillation	Diastolic blood pressure	rs11191116	10	103555611	-0.000373783	0.00257746	0.884695	4.41896e-09	T	C	786.946	2134.68
Atrial fibrillation	Diastolic blood pressure	rs11264280	1	154862952	-0.00537276	0.00262245	0.0404874	3.0669e-79	T	C	8376.04	2134.68
Atrial fibrillation	Diastolic blood pressure	rs11598047	10	105342672	-0.00419965	0.00346432	0.225414	8.95159e-66	G	A	6657.91	2134.68
Atrial fibrillation	Diastolic blood pressure	rs11773845	7	116191301	-0.00112345	0.00250331	0.653588	2.39001e-55	A	C	5588.16	2134.68
Atrial fibrillation	Diastolic blood pressure	rs117984853	6	149399100	-0.00680439	0.00428664	0.112435	1.34215e-24	T	G	2838.14	2134.68
Atrial fibrillation	Diastolic blood pressure	rs12426679	12	76237987	0.00470221	0.00246298	0.0562419	4.94504e-09	T	C	786.138	2134.68
Atrial fibrillation	Diastolic blood pressure	rs1278493	3	135814009	-0.00376863	0.00247963	0.128553	8.769e-09	A	G	767.526	2134.68
Atrial fibrillation	Diastolic blood pressure	rs133885	22	26159289	0.00362799	0.00247418	0.142557	2.216e-09	A	G	832.96	2134.68
Atrial fibrillation	Diastolic blood pressure	rs140185678	16	2003016	-0.0122967	0.00667664	0.0655119	2.43388e-14	A	G	1925.36	2134.68
Atrial fibrillation	Diastolic blood pressure	rs146518726	1	51535039	-0.0277241	0.0086029	0.00127025	8.2699e-15	A	G	1687.6	2134.68
Atrial fibrillation	Diastolic blood pressure	rs1563304	17	44874453	0.00246544	0.00320351	0.441534	2.55682e-12	T	C	1252.59	2134.68
Atrial fibrillation	Diastolic blood pressure	rs17171711	5	137364795	-0.0106314	0.00320571	0.000911948	1.94984e-35	T	C	3562.14	2134.68
Atrial fibrillation	Diastolic blood pressure	rs17380837	12	26345526	-0.000966119	0.00269276	0.719757	4.79954e-12	T	C	1102.12	2134.68
Atrial fibrillation	Diastolic blood pressure	rs1906615	4	111701798	-0.00365698	0.00312553	0.241987	1e-200	T	G	45951.1	2134.68
Atrial fibrillation	Diastolic blood pressure	rs2031522	6	87821501	-0.00644681	0.00252491	0.0106719	1.46501e-10	G	A	920.736	2134.68
Atrial fibrillation	Diastolic blood pressure	rs2274115	9	139094773	-0.0040157	0.00275353	0.144737	1.69099e-10	G	A	1027.26	2134.68
Atrial fibrillation	Diastolic blood pressure	rs2288327	2	179411665	0.00219454	0.00338677	0.517002	7.25772e-25	G	A	2302.46	2134.68
Atrial fibrillation	Diastolic blood pressure	rs2359171	16	73053022	-0.00376802	0.0032893	0.251987	4.64943e-91	A	T	9196.11	2134.68
Atrial fibrillation	Diastolic blood pressure	rs2540949	2	65284231	-0.00475333	0.0025424	0.0615361	2.94917e-22	T	A	2123.7	2134.68
Atrial fibrillation	Diastolic blood pressure	rs2738413	14	64679960	-0.00215361	0.00246379	0.382063	2.54624e-31	G	A	3128.91	2134.68
Atrial fibrillation	Diastolic blood pressure	rs2739197	4	111543323	-0.00247526	0.00288777	0.391361	3.20332e-41	G	C	5168.63	2134.68
Atrial fibrillation	Diastolic blood pressure	rs2834618	21	36119111	-0.00364387	0.00416501	0.381643	3.41193e-17	G	T	1738.16	2134.68
Atrial fibrillation	Diastolic blood pressure	rs28387148	2	127433465	0.00375289	0.00411611	0.361897	6.25029e-11	T	C	1065.81	2134.68
Atrial fibrillation	Diastolic blood pressure	rs2860482	12	57105938	-0.010569	0.00274268	0.000116445	1.21199e-12	C	A	1197.29	2134.68
Atrial fibrillation	Diastolic blood pressure	rs28631169	14	23888183	0.00818825	0.00304558	0.00717629	5.34995e-10	T	C	893.523	2134.68
Atrial fibrillation	Diastolic blood pressure	rs3176326	6	36647289	0.0104411	0.00310837	0.000782258	1.42397e-13	A	G	1285.52	2134.68
Atrial fibrillation	Diastolic blood pressure	rs337705	5	113737062	-8.71427e-05	0.00252027	0.972417	1.63418e-16	G	T	1539.18	2134.68
Atrial fibrillation	Diastolic blood pressure	rs34080181	3	66454191	-0.0073836	0.00253428	0.00357437	1.278e-10	A	G	966.109	2134.68
Atrial fibrillation	Diastolic blood pressure	rs34936990	10	105523416	0.0080784	0.0038522	0.0359865	2.95189e-37	A	G	3676.87	2134.68
Atrial fibrillation	Diastolic blood pressure	rs34969716	6	18210109	0.00837769	0.00275021	0.00231777	1.59514e-19	A	G	2158.57	2134.68
Atrial fibrillation	Diastolic blood pressure	rs35544454	2	213266003	0.00140325	0.00319402	0.660418	1.10002e-11	T	A	1109.9	2134.68
Atrial fibrillation	Diastolic blood pressure	rs35963991	8	11495702	-0.0047636	0.0034308	0.164993	2.80098e-08	T	G	722.633	2134.68
Atrial fibrillation	Diastolic blood pressure	rs3943207	8	21845619	0.00215859	0.00388385	0.578357	6.91895e-10	T	G	865.772	2134.68
Atrial fibrillation	Diastolic blood pressure	rs4073778	1	116297758	0.00464239	0.00249014	0.0622788	4.95564e-13	A	C	1198.9	2134.68
Atrial fibrillation	Diastolic blood pressure	rs4252627	17	37868715	0.00160405	0.00263281	0.542357	5.633e-09	T	C	788.183	2134.68
Atrial fibrillation	Diastolic blood pressure	rs4587869	14	32992334	0.00322716	0.00280142	0.249334	1.18713e-20	C	G	2157.8	2134.68
Atrial fibrillation	Diastolic blood pressure	rs4642101	3	12842223	-0.00669081	0.00258479	0.00963896	2.9451e-24	G	T	2373.93	2134.68
Atrial fibrillation	Diastolic blood pressure	rs464901	22	18597502	0.00259773	0.00261189	0.31994	1.53109e-12	C	T	1187.15	2134.68
Atrial fibrillation	Diastolic blood pressure	rs4757877	11	20010291	0.00428402	0.00294841	0.146226	2.93089e-20	G	A	1996.22	2134.68
Atrial fibrillation	Diastolic blood pressure	rs4935786	11	121661507	-0.00686819	0.00283453	0.0153918	4.854e-09	A	T	866.305	2134.68
Atrial fibrillation	Diastolic blood pressure	rs4965430	15	99268850	-0.00133892	0.00255553	0.600326	1.258e-10	G	C	951.523	2134.68
Atrial fibrillation	Diastolic blood pressure	rs55734480	7	14372009	-0.0100732	0.00278269	0.000294686	2.2009e-12	A	G	1160.31	2134.68
Atrial fibrillation	Diastolic blood pressure	rs55985730	7	128417044	0.00560065	0.00543907	0.303148	5.236e-09	G	T	874.791	2134.68
Atrial fibrillation	Diastolic blood pressure	rs56201652	7	92278116	0.00783476	0.00278737	0.00494197	1.74301e-12	A	G	1138.94	2134.68
Atrial fibrillation	Diastolic blood pressure	rs56326533	2	201168758	0.000756705	0.00251569	0.76357	6.27769e-24	C	T	2310.59	2134.68
Atrial fibrillation	Diastolic blood pressure	rs577676	1	170587340	-0.0049437	0.00247966	0.0461849	1.61994e-43	T	C	4342.34	2134.68
Atrial fibrillation	Diastolic blood pressure	rs60902112	3	194800853	-0.00525542	0.00295899	0.0757199	1.71902e-08	T	C	715.091	2134.68
Atrial fibrillation	Diastolic blood pressure	rs62254082	3	69417585	-0.00317905	0.00257362	0.216741	6.34293e-09	C	T	798.513	2134.68
Atrial fibrillation	Diastolic blood pressure	rs62377206	5	168383543	0.0171889	0.00567993	0.00247622	8.20597e-09	A	G	772.756	2134.68
Atrial fibrillation	Diastolic blood pressure	rs62521286	8	124551975	-0.00734285	0.00490525	0.134411	4.4978e-19	G	A	1847.25	2134.68
Atrial fibrillation	Diastolic blood pressure	rs6462079	7	28415827	0.00347198	0.00279889	0.214798	8.79306e-10	A	G	901.78	2134.68
Atrial fibrillation	Diastolic blood pressure	rs6546620	2	26159940	0.00441896	0.00330153	0.180748	3.18787e-12	C	T	1197.29	2134.68
Atrial fibrillation	Diastolic blood pressure	rs6560886	12	133150210	-0.00764657	0.00317958	0.0161774	1.49101e-08	C	T	895.362	2134.68
Atrial fibrillation	Diastolic blood pressure	rs6580277	5	142818123	-0.00279186	0.00286904	0.330505	1.64286e-17	G	A	1675.79	2134.68
Atrial fibrillation	Diastolic blood pressure	rs6596717	5	106427609	5.49658e-05	0.00254146	0.982745	2.99999e-09	A	C	804.843	2134.68
Atrial fibrillation	Diastolic blood pressure	rs6665642	1	154802139	0.00430174	0.00399418	0.28148	3.05802e-08	T	C	823.041	2134.68
Atrial fibrillation	Diastolic blood pressure	rs6689306	1	154395946	-0.00337861	0.00253283	0.182229	1.35988e-11	G	A	1058.54	2134.68
Atrial fibrillation	Diastolic blood pressure	rs6747542	2	70106832	0.00312492	0.0024783	0.207341	1.09597e-16	C	T	1576.19	2134.68
Atrial fibrillation	Diastolic blood pressure	rs6771054	3	89489529	-0.00276751	0.00251342	0.270858	2.42382e-11	C	T	1037.39	2134.68
Atrial fibrillation	Diastolic blood pressure	rs6790396	3	38771925	0.0043562	0.00249913	0.0813186	2.40104e-20	G	C	1955.42	2134.68
Atrial fibrillation	Diastolic blood pressure	rs67969609	2	145760353	-0.00100603	0.00489655	0.837216	1.71199e-08	G	C	687.894	2134.68
Atrial fibrillation	Diastolic blood pressure	rs6838973	4	111765495	0.00209542	0.00248774	0.399621	1.03039e-111	T	C	11780.7	2134.68
Atrial fibrillation	Diastolic blood pressure	rs6882776	5	172664163	-0.010302	0.00274828	0.000177922	9.63607e-22	A	G	2121.39	2134.68
Atrial fibrillation	Diastolic blood pressure	rs6994744	8	141740868	0.00569442	0.0024629	0.020774	1.09499e-09	C	A	846.035	2134.68
Atrial fibrillation	Diastolic blood pressure	rs71454237	12	70013415	0.00299112	0.00307208	0.330233	1.78402e-13	A	G	1311.83	2134.68
Atrial fibrillation	Diastolic blood pressure	rs7225165	17	1309850	0.00199179	0.00386036	0.605883	3.20302e-09	A	G	889.37	2134.68
Atrial fibrillation	Diastolic blood pressure	rs72694603	1	112458893	-0.00222409	0.0026615	0.40335	2.25788e-14	T	C	1361.51	2134.68
Atrial fibrillation	Diastolic blood pressure	rs72700114	1	170193825	0.00756071	0.00476002	0.112202	3.28776e-54	C	G	5918.61	2134.68
Atrial fibrillation	Diastolic blood pressure	rs72811294	17	12618680	0.0122941	0.00389332	0.00159005	9.66941e-12	C	G	1073.18	2134.68
Atrial fibrillation	Diastolic blood pressure	rs72926475	2	86594487	0.00116019	0.00374444	0.756681	2.37192e-11	A	G	1037.04	2134.68
Atrial fibrillation	Diastolic blood pressure	rs72966339	6	122398241	-0.00186103	0.00256936	0.468872	7.42164e-19	T	C	1822.48	2134.68
Atrial fibrillation	Diastolic blood pressure	rs73041705	3	24463235	-0.00785833	0.00269401	0.00353484	1.546e-09	C	T	847.921	2134.68
Atrial fibrillation	Diastolic blood pressure	rs73366713	6	16415751	-0.00474285	0.00351649	0.17742	1.53109e-25	A	G	2659.53	2134.68
Atrial fibrillation	Diastolic blood pressure	rs74500426	4	174642789	0.00911349	0.00465212	0.0501141	4.28845e-13	T	G	1235.48	2134.68
Atrial fibrillation	Diastolic blood pressure	rs74832855	1	170171598	0.00163133	0.00683312	0.811309	1.43285e-11	G	A	1084.53	2134.68
Atrial fibrillation	Diastolic blood pressure	rs74884082	14	73249419	-0.00252131	0.002893	0.38347	3.47896e-10	T	C	939.138	2134.68
Atrial fibrillation	Diastolic blood pressure	rs7508	8	17913970	-0.00823237	0.00276613	0.00291924	1.69083e-21	A	G	2146.44	2134.68
Atrial fibrillation	Diastolic blood pressure	rs7529220	1	22282619	0.0126147	0.00360806	0.000471889	1.98299e-10	C	T	1031.91	2134.68
Atrial fibrillation	Diastolic blood pressure	rs7574892	2	175512820	-0.000399439	0.00246782	0.871417	1.97606e-16	A	G	1571.42	2134.68
Atrial fibrillation	Diastolic blood pressure	rs76097649	11	128764570	-0.0142537	0.00429209	0.000897325	1.26009e-20	A	G	2315.74	2134.68
Atrial fibrillation	Diastolic blood pressure	rs77316573	16	2265271	-0.000643617	0.00322222	0.841681	3.26498e-09	T	C	920.804	2134.68
Atrial fibrillation	Diastolic blood pressure	rs775498	12	70071513	0.00264777	0.00272254	0.330785	1.053e-08	G	A	743.898	2134.68
Atrial fibrillation	Diastolic blood pressure	rs7915134	10	75420180	0.0127886	0.00353525	0.000297543	1.42004e-34	T	C	3476.58	2134.68
Atrial fibrillation	Diastolic blood pressure	rs79187193	1	147255831	-0.00652451	0.00581141	0.261563	3.14992e-14	A	G	1496	2134.68
Atrial fibrillation	Diastolic blood pressure	rs8088085	18	48708548	-0.00166939	0.0024695	0.499038	4.79402e-08	C	A	683.675	2134.68
Atrial fibrillation	Diastolic blood pressure	rs883079	12	114793240	0.000464973	0.00278601	0.867452	2.83727e-40	T	C	4123.16	2134.68
Atrial fibrillation	Diastolic blood pressure	rs9506925	13	23368943	0.00200871	0.00274865	0.4649	2.716e-09	T	C	813.89	2134.68
Atrial fibrillation	Diastolic blood pressure	rs9953366	18	46474192	-0.00656051	0.00267473	0.0141765	1.82306e-11	C	T	1107.02	2134.68
Atrial fibrillation	Systolic blood pressure	rs10141892	14	35184323	0.00303615	0.00249778	0.224161	2.94781e-11	C	T	1024.81	2134.68
Atrial fibrillation	Systolic blood pressure	rs10213171	4	148937537	-0.00518749	0.00535008	0.332242	1.32312e-11	G	C	977.332	2134.68
Atrial fibrillation	Systolic blood pressure	rs10458662	10	77936670	0.00162306	0.00328765	0.62153	6.93202e-10	G	T	870.446	2134.68
Atrial fibrillation	Systolic blood pressure	rs10520260	4	174447349	-0.00772343	0.00267878	0.00393704	3.36202e-10	G	A	939.954	2134.68
Atrial fibrillation	Systolic blood pressure	rs10753933	1	203026214	-0.00356719	0.00247418	0.149369	9.84464e-20	G	T	1894.54	2134.68
Atrial fibrillation	Systolic blood pressure	rs10773657	12	123327900	-0.00355237	0.00399927	0.374404	2.537e-08	A	C	811.489	2134.68
Atrial fibrillation	Systolic blood pressure	rs10804493	3	111554426	0.00462276	0.00261583	0.0771916	1.62892e-15	A	G	1461.49	2134.68
Atrial fibrillation	Systolic blood pressure	rs10821415	9	97713459	0.000116187	0.00249331	0.962832	2.92415e-34	A	C	3380.47	2134.68
Atrial fibrillation	Systolic blood pressure	rs10842383	12	24771967	0.0092982	0.00344057	0.00688208	2.88071e-25	T	C	2541.08	2134.68
Atrial fibrillation	Systolic blood pressure	rs11264280	1	154862952	-0.00120772	0.00262112	0.644968	3.0669e-79	T	C	8376.04	2134.68
Atrial fibrillation	Systolic blood pressure	rs11598047	10	105342672	-0.00469235	0.00346254	0.175363	8.95159e-66	G	A	6657.91	2134.68
Atrial fibrillation	Systolic blood pressure	rs117984853	6	149399100	-0.00431238	0.00428444	0.314166	1.34215e-24	T	G	2838.14	2134.68
Atrial fibrillation	Systolic blood pressure	rs12245149	10	65321147	0.00729176	0.00246385	0.00308163	1.66418e-12	A	C	1136.71	2134.68
Atrial fibrillation	Systolic blood pressure	rs12426679	12	76237987	0.00623959	0.0024617	0.0112559	4.94504e-09	T	C	786.138	2134.68
Atrial fibrillation	Systolic blood pressure	rs1278493	3	135814009	-0.00496717	0.00247834	0.0450464	8.769e-09	A	G	767.526	2134.68
Atrial fibrillation	Systolic blood pressure	rs133885	22	26159289	-0.000453688	0.00247293	0.854435	2.216e-09	A	G	832.96	2134.68
Atrial fibrillation	Systolic blood pressure	rs140185678	16	2003016	-0.0122029	0.0066732	0.0674528	2.43388e-14	A	G	1925.36	2134.68
Atrial fibrillation	Systolic blood pressure	rs146518726	1	51535039	-0.0056709	0.00859859	0.509565	8.2699e-15	A	G	1687.6	2134.68
Atrial fibrillation	Systolic blood pressure	rs1563304	17	44874453	0.00193378	0.00320187	0.545873	2.55682e-12	T	C	1252.59	2134.68
Atrial fibrillation	Systolic blood pressure	rs17171711	5	137364795	-0.00805397	0.00320409	0.0119492	1.94984e-35	T	C	3562.14	2134.68
Atrial fibrillation	Systolic blood pressure	rs17380837	12	26345526	0.000924456	0.00269138	0.731232	4.79954e-12	T	C	1102.12	2134.68
Atrial fibrillation	Systolic blood pressure	rs1906615	4	111701798	-0.0091401	0.00312388	0.0034351	1e-200	T	G	45951.1	2134.68
Atrial fibrillation	Systolic blood pressure	rs2031522	6	87821501	-0.0003751	0.00252364	0.881842	1.46501e-10	G	A	920.736	2134.68
Atrial fibrillation	Systolic blood pressure	rs2274115	9	139094773	0.00258309	0.00275212	0.347948	1.69099e-10	G	A	1027.26	2134.68
Atrial fibrillation	Systolic blood pressure	rs2288327	2	179411665	-0.00190163	0.00338503	0.57427	7.25772e-25	G	A	2302.46	2134.68
Atrial fibrillation	Systolic blood pressure	rs2359171	16	73053022	-0.00866429	0.00328758	0.00840253	4.64943e-91	A	T	9196.11	2134.68
Atrial fibrillation	Systolic blood pressure	rs2738413	14	64679960	0.000543934	0.00246254	0.825183	2.54624e-31	G	A	3128.91	2134.68
Atrial fibrillation	Systolic blood pressure	rs2739197	4	111543323	0.00251735	0.00288628	0.383112	3.20332e-41	G	C	5168.63	2134.68
Atrial fibrillation	Systolic blood pressure	rs2834618	21	36119111	-0.000402577	0.00416291	0.92296	3.41193e-17	G	T	1738.16	2134.68
Atrial fibrillation	Systolic blood pressure	rs28387148	2	127433465	0.0096802	0.00411395	0.0186226	6.25029e-11	T	C	1065.81	2134.68
Atrial fibrillation	Systolic blood pressure	rs2860482	12	57105938	-0.00126571	0.00274133	0.644286	1.21199e-12	C	A	1197.29	2134.68
Atrial fibrillation	Systolic blood pressure	rs3176326	6	36647289	-7.35987e-05	0.00310683	0.9811	1.42397e-13	A	G	1285.52	2134.68
Atrial fibrillation	Systolic blood pressure	rs337705	5	113737062	0.00142139	0.00251897	0.572568	1.63418e-16	G	T	1539.18	2134.68
Atrial fibrillation	Systolic blood pressure	rs34080181	3	66454191	-0.000835866	0.002533	0.741408	1.278e-10	A	G	966.109	2134.68
Atrial fibrillation	Systolic blood pressure	rs34936990	10	105523416	0.00164113	0.00385024	0.669932	2.95189e-37	A	G	3676.87	2134.68
Atrial fibrillation	Systolic blood pressure	rs34969716	6	18210109	0.00540979	0.00274882	0.0490637	1.59514e-19	A	G	2158.57	2134.68
Atrial fibrillation	Systolic blood pressure	rs35544454	2	213266003	0.00468788	0.00319237	0.141979	1.10002e-11	T	A	1109.9	2134.68
Atrial fibrillation	Systolic blood pressure	rs35569628	13	113872712	0.0014748	0.00294112	0.61606	1.378e-08	C	T	730.347	2134.68
Atrial fibrillation	Systolic blood pressure	rs3943207	8	21845619	0.0020128	0.00388194	0.604107	6.91895e-10	T	G	865.772	2134.68
Atrial fibrillation	Systolic blood pressure	rs4073778	1	116297758	-0.00600768	0.00248885	0.0157863	4.95564e-13	A	C	1198.9	2134.68
Atrial fibrillation	Systolic blood pressure	rs4252627	17	37868715	0.00355609	0.00263145	0.176575	5.633e-09	T	C	788.183	2134.68
Atrial fibrillation	Systolic blood pressure	rs4587869	14	32992334	0.00502143	0.00279997	0.0729122	1.18713e-20	C	G	2157.8	2134.68
Atrial fibrillation	Systolic blood pressure	rs4642101	3	12842223	-0.00465619	0.00258347	0.071499	2.9451e-24	G	T	2373.93	2134.68
Atrial fibrillation	Systolic blood pressure	rs464901	22	18597502	0.00066527	0.00261055	0.798847	1.53109e-12	C	T	1187.15	2134.68
Atrial fibrillation	Systolic blood pressure	rs4757877	11	20010291	0.00273325	0.0029469	0.353667	2.93089e-20	G	A	1996.22	2134.68
Atrial fibrillation	Systolic blood pressure	rs4935786	11	121661507	-0.00691601	0.00283307	0.0146403	4.854e-09	A	T	866.305	2134.68
Atrial fibrillation	Systolic blood pressure	rs4946333	6	118565665	0.000491278	0.00246206	0.841841	5.47016e-22	G	A	2107.96	2134.68
Atrial fibrillation	Systolic blood pressure	rs4965430	15	99268850	0.000244265	0.00255421	0.923813	1.258e-10	G	C	951.523	2134.68
Atrial fibrillation	Systolic blood pressure	rs55734480	7	14372009	-0.00812507	0.00278127	0.00348546	2.2009e-12	A	G	1160.31	2134.68
Atrial fibrillation	Systolic blood pressure	rs56326533	2	201168758	0.00272678	0.00251439	0.278159	6.27769e-24	C	T	2310.59	2134.68
Atrial fibrillation	Systolic blood pressure	rs577676	1	170587340	0.00320644	0.00247839	0.19575	1.61994e-43	T	C	4342.34	2134.68
Atrial fibrillation	Systolic blood pressure	rs60902112	3	194800853	-0.00227368	0.00295748	0.442019	1.71902e-08	T	C	715.091	2134.68
Atrial fibrillation	Systolic blood pressure	rs62254082	3	69417585	-0.00101736	0.00257231	0.692472	6.34293e-09	C	T	798.513	2134.68
Atrial fibrillation	Systolic blood pressure	rs62377206	5	168383543	0.00891753	0.00567706	0.11623	8.20597e-09	A	G	772.756	2134.68
Atrial fibrillation	Systolic blood pressure	rs62521286	8	124551975	-0.00316727	0.00490274	0.518266	4.4978e-19	G	A	1847.25	2134.68
Atrial fibrillation	Systolic blood pressure	rs6462079	7	28415827	0.00220354	0.00279746	0.430876	8.79306e-10	A	G	901.78	2134.68
Atrial fibrillation	Systolic blood pressure	rs6546620	2	26159940	0.00119503	0.00329984	0.717241	3.18787e-12	C	T	1197.29	2134.68
Atrial fibrillation	Systolic blood pressure	rs6560886	12	133150210	-0.00988774	0.00317793	0.0018623	1.49101e-08	C	T	895.362	2134.68
Atrial fibrillation	Systolic blood pressure	rs6580277	5	142818123	-0.0086316	0.00286753	0.00261162	1.64286e-17	G	A	1675.79	2134.68
Atrial fibrillation	Systolic blood pressure	rs6596717	5	106427609	-0.00218585	0.00254015	0.389503	2.99999e-09	A	C	804.843	2134.68
Atrial fibrillation	Systolic blood pressure	rs6665642	1	154802139	0.00291161	0.00399214	0.465797	3.05802e-08	T	C	823.041	2134.68
Atrial fibrillation	Systolic blood pressure	rs6689306	1	154395946	0.00032681	0.00253154	0.897282	1.35988e-11	G	A	1058.54	2134.68
Atrial fibrillation	Systolic blood pressure	rs6747542	2	70106832	0.00373986	0.00247702	0.13109	1.09597e-16	C	T	1576.19	2134.68
Atrial fibrillation	Systolic blood pressure	rs6771054	3	89489529	-0.00597619	0.00251211	0.0173628	2.42382e-11	C	T	1037.39	2134.68
Atrial fibrillation	Systolic blood pressure	rs6790396	3	38771925	-0.00670502	0.00249783	0.00726792	2.40104e-20	G	C	1955.42	2134.68
Atrial fibrillation	Systolic blood pressure	rs67969609	2	145760353	-0.0012494	0.00489403	0.798498	1.71199e-08	G	C	687.894	2134.68
Atrial fibrillation	Systolic blood pressure	rs6838973	4	111765495	0.00353614	0.00248646	0.15498	1.03039e-111	T	C	11780.7	2134.68
Atrial fibrillation	Systolic blood pressure	rs6882776	5	172664163	0.00159274	0.00274693	0.562033	9.63607e-22	A	G	2121.39	2134.68
Atrial fibrillation	Systolic blood pressure	rs6994744	8	141740868	0.00747534	0.00246162	0.00239155	1.09499e-09	C	A	846.035	2134.68
Atrial fibrillation	Systolic blood pressure	rs71454237	12	70013415	0.00555619	0.00307049	0.0703672	1.78402e-13	A	G	1311.83	2134.68
Atrial fibrillation	Systolic blood pressure	rs7172038	15	73667255	-0.0005478	0.00335733	0.870389	4.78189e-36	G	T	3482.24	2134.68
Atrial fibrillation	Systolic blood pressure	rs7225165	17	1309850	-0.00670779	0.00385835	0.0821221	3.20302e-09	A	G	889.37	2134.68
Atrial fibrillation	Systolic blood pressure	rs72694603	1	112458893	0.00486765	0.00266012	0.0672713	2.25788e-14	T	C	1361.51	2134.68
Atrial fibrillation	Systolic blood pressure	rs72700114	1	170193825	0.00290392	0.00475758	0.541613	3.28776e-54	C	G	5918.61	2134.68
Atrial fibrillation	Systolic blood pressure	rs72811294	17	12618680	0.00463321	0.00389136	0.233796	9.66941e-12	C	G	1073.18	2134.68
Atrial fibrillation	Systolic blood pressure	rs72926475	2	86594487	0.00329073	0.00374251	0.379248	2.37192e-11	A	G	1037.04	2134.68
Atrial fibrillation	Systolic blood pressure	rs72966339	6	122398241	-0.00401892	0.00256803	0.117587	7.42164e-19	T	C	1822.48	2134.68
Atrial fibrillation	Systolic blood pressure	rs73041705	3	24463235	-0.00167093	0.00269266	0.534896	1.546e-09	C	T	847.921	2134.68
Atrial fibrillation	Systolic blood pressure	rs73366713	6	16415751	0.00340441	0.00351468	0.332732	1.53109e-25	A	G	2659.53	2134.68
Atrial fibrillation	Systolic blood pressure	rs74500426	4	174642789	0.00706553	0.00464977	0.128627	4.28845e-13	T	G	1235.48	2134.68
Atrial fibrillation	Systolic blood pressure	rs74832855	1	170171598	-0.00289271	0.00682959	0.671891	1.43285e-11	G	A	1084.53	2134.68
Atrial fibrillation	Systolic blood pressure	rs74884082	14	73249419	0.00645971	0.00289149	0.0254812	3.47896e-10	T	C	939.138	2134.68
Atrial fibrillation	Systolic blood pressure	rs74910854	7	74110705	0.00955848	0.00486044	0.0492312	4.31301e-08	G	A	1078.2	2134.68
Atrial fibrillation	Systolic blood pressure	rs7508	8	17913970	0.000619509	0.00276474	0.822699	1.69083e-21	A	G	2146.44	2134.68
Atrial fibrillation	Systolic blood pressure	rs7529220	1	22282619	0.0114705	0.00360623	0.0014691	1.98299e-10	C	T	1031.91	2134.68
Atrial fibrillation	Systolic blood pressure	rs7574892	2	175512820	-0.00413708	0.00246653	0.0934867	1.97606e-16	A	G	1571.42	2134.68
Atrial fibrillation	Systolic blood pressure	rs76097649	11	128764570	-0.00398647	0.00428994	0.352755	1.26009e-20	A	G	2315.74	2134.68
Atrial fibrillation	Systolic blood pressure	rs7612445	3	179172979	-0.00443943	0.00316439	0.160637	4.80795e-09	T	G	765.193	2134.68
Atrial fibrillation	Systolic blood pressure	rs77316573	16	2265271	0.00612716	0.00322054	0.0571031	3.26498e-09	T	C	920.804	2134.68
Atrial fibrillation	Systolic blood pressure	rs775498	12	70071513	0.000166551	0.00272115	0.951195	1.053e-08	G	A	743.898	2134.68
Atrial fibrillation	Systolic blood pressure	rs7789146	7	150661409	-0.00775095	0.00325566	0.0172775	2.11592e-11	A	G	1033.01	2134.68
Atrial fibrillation	Systolic blood pressure	rs79187193	1	147255831	-0.0133632	0.00580837	0.0214102	3.14992e-14	A	G	1496	2134.68
Atrial fibrillation	Systolic blood pressure	rs8088085	18	48708548	-0.00443889	0.00246821	0.0721107	4.79402e-08	C	A	683.675	2134.68
Atrial fibrillation	Systolic blood pressure	rs883079	12	114793240	-0.00339501	0.00278457	0.22276	2.83727e-40	T	C	4123.16	2134.68
Atrial fibrillation	Systolic blood pressure	rs9506925	13	23368943	0.0055549	0.00274722	0.0431758	2.716e-09	T	C	813.89	2134.68
Atrial fibrillation	Systolic blood pressure	rs9953366	18	46474192	-0.00134548	0.00267338	0.614761	1.82306e-11	C	T	1107.02	2134.68
Atrial fibrillation	Heart failure	rs10141892	14	35184323	-0.000220474	0.000148559	0.137789	2.94781e-11	C	T	1024.81	2134.68
Atrial fibrillation	Heart failure	rs10213171	4	148937537	0.00014918	0.000320584	0.641691	1.32312e-11	G	C	977.332	2134.68
Atrial fibrillation	Heart failure	rs10458662	10	77936670	-0.000163196	0.000196031	0.405127	6.93202e-10	G	T	870.446	2134.68
Atrial fibrillation	Heart failure	rs10520002	5	127819132	-0.000241304	0.000242577	0.319858	2.85102e-08	A	G	719.861	2134.68
Atrial fibrillation	Heart failure	rs10520260	4	174447349	6.59027e-05	0.000159407	0.679297	3.36202e-10	G	A	939.954	2134.68
Atrial fibrillation	Heart failure	rs10753933	1	203026214	-0.000319078	0.000147204	0.0301905	9.84464e-20	G	T	1894.54	2134.68
Atrial fibrillation	Heart failure	rs10773657	12	123327900	-1.65555e-05	0.000238683	0.944702	2.537e-08	A	C	811.489	2134.68
Atrial fibrillation	Heart failure	rs10804493	3	111554426	0.000283788	0.000155675	0.0683109	1.62892e-15	A	G	1461.49	2134.68
Atrial fibrillation	Heart failure	rs10821415	9	97713459	0.000114814	0.000148249	0.438656	2.92415e-34	A	C	3380.47	2134.68
Atrial fibrillation	Heart failure	rs10842383	12	24771967	-2.87159e-05	0.000204562	0.888362	2.88071e-25	T	C	2541.08	2134.68
Atrial fibrillation	Heart failure	rs11191116	10	103555611	-9.0861e-05	0.000153391	0.553616	4.41896e-09	T	C	786.946	2134.68
Atrial fibrillation	Heart failure	rs11264280	1	154862952	7.01336e-05	0.000156199	0.653431	3.0669e-79	T	C	8376.04	2134.68
Atrial fibrillation	Heart failure	rs11598047	10	105342672	0.000238179	0.000206632	0.249044	8.95159e-66	G	A	6657.91	2134.68
Atrial fibrillation	Heart failure	rs11773845	7	116191301	-0.000127602	0.000148919	0.391528	2.39001e-55	A	C	5588.16	2134.68
Atrial fibrillation	Heart failure	rs117984853	6	149399100	0.000268212	0.000254928	0.29275	1.34215e-24	T	G	2838.14	2134.68
Atrial fibrillation	Heart failure	rs12245149	10	65321147	-0.000301698	0.000146516	0.0394812	1.66418e-12	A	C	1136.71	2134.68
Atrial fibrillation	Heart failure	rs12426679	12	76237987	5.38276e-05	0.000146472	0.71325	4.94504e-09	T	C	786.138	2134.68
Atrial fibrillation	Heart failure	rs1278493	3	135814009	-0.000286832	0.000147476	0.0517821	8.769e-09	A	G	767.526	2134.68
Atrial fibrillation	Heart failure	rs133885	22	26159289	-0.000106178	0.00014711	0.470444	2.216e-09	A	G	832.96	2134.68
Atrial fibrillation	Heart failure	rs140185678	16	2003016	0.000127645	0.000396809	0.747698	2.43388e-14	A	G	1925.36	2134.68
Atrial fibrillation	Heart failure	rs1458038	4	81164723	7.26224e-06	0.00016137	0.964105	1.735e-09	T	C	829.374	2134.68
Atrial fibrillation	Heart failure	rs146518726	1	51535039	0.00103068	0.000517485	0.0464034	8.2699e-15	A	G	1687.6	2134.68
Atrial fibrillation	Heart failure	rs1563304	17	44874453	0.000165585	0.000191058	0.386123	2.55682e-12	T	C	1252.59	2134.68
Atrial fibrillation	Heart failure	rs17171711	5	137364795	-5.69767e-05	0.000190523	0.764899	1.94984e-35	T	C	3562.14	2134.68
Atrial fibrillation	Heart failure	rs17380837	12	26345526	-4.23288e-05	0.000160224	0.791637	4.79954e-12	T	C	1102.12	2134.68
Atrial fibrillation	Heart failure	rs1838747	5	114426668	0.0001108	0.000146673	0.449996	4.13105e-09	G	A	788.511	2134.68
Atrial fibrillation	Heart failure	rs1906615	4	111701798	0.000545502	0.000185935	0.00334834	1e-200	T	G	45951.1	2134.68
Atrial fibrillation	Heart failure	rs2031522	6	87821501	-0.000339739	0.000151275	0.0247155	1.46501e-10	G	A	920.736	2134.68
Atrial fibrillation	Heart failure	rs2274115	9	139094773	0.000334458	0.000164003	0.0414171	1.69099e-10	G	A	1027.26	2134.68
Atrial fibrillation	Heart failure	rs2288327	2	179411665	3.31514e-05	0.000201344	0.869219	7.25772e-25	G	A	2302.46	2134.68
Atrial fibrillation	Heart failure	rs2359171	16	73053022	0.000324317	0.000195767	0.0975933	4.64943e-91	A	T	9196.11	2134.68
Atrial fibrillation	Heart failure	rs2540949	2	65284231	-0.000143693	0.00015117	0.341837	2.94917e-22	T	A	2123.7	2134.68
Atrial fibrillation	Heart failure	rs2738413	14	64679960	-4.73601e-05	0.000146509	0.7465	2.54624e-31	G	A	3128.91	2134.68
Atrial fibrillation	Heart failure	rs2739197	4	111543323	5.58347e-05	0.00017156	0.744838	3.20332e-41	G	C	5168.63	2134.68
Atrial fibrillation	Heart failure	rs2759301	15	80994288	0.000168479	0.000147227	0.252477	5.03802e-09	A	G	777.958	2134.68
Atrial fibrillation	Heart failure	rs2834618	21	36119111	-0.000450221	0.000248065	0.069536	3.41193e-17	G	T	1738.16	2134.68
Atrial fibrillation	Heart failure	rs28387148	2	127433465	0.000190864	0.000245457	0.436813	6.25029e-11	T	C	1065.81	2134.68
Atrial fibrillation	Heart failure	rs284277	1	10790797	-0.000467763	0.000152912	0.00222065	1.245e-09	A	C	868.002	2134.68
Atrial fibrillation	Heart failure	rs2860482	12	57105938	-0.000398813	0.000162861	0.0143344	1.21199e-12	C	A	1197.29	2134.68
Atrial fibrillation	Heart failure	rs28631169	14	23888183	0.000144144	0.000181193	0.426306	5.34995e-10	T	C	893.523	2134.68
Atrial fibrillation	Heart failure	rs2885697	1	41544279	-0.000137766	0.000154854	0.373654	2.88403e-10	T	G	906.848	2134.68
Atrial fibrillation	Heart failure	rs3176326	6	36647289	-0.000283309	0.000184673	0.125004	1.42397e-13	A	G	1285.52	2134.68
Atrial fibrillation	Heart failure	rs337705	5	113737062	1.33365e-05	0.000149934	0.929122	1.63418e-16	G	T	1539.18	2134.68
Atrial fibrillation	Heart failure	rs34080181	3	66454191	-0.00011283	0.000150666	0.453936	1.278e-10	A	G	966.109	2134.68
Atrial fibrillation	Heart failure	rs34936990	10	105523416	0.000564569	0.000229302	0.0138124	2.95189e-37	A	G	3676.87	2134.68
Atrial fibrillation	Heart failure	rs34969716	6	18210109	-6.32097e-05	0.000163571	0.699175	1.59514e-19	A	G	2158.57	2134.68
Atrial fibrillation	Heart failure	rs35544454	2	213266003	-0.000391211	0.00019061	0.0401301	1.10002e-11	T	A	1109.9	2134.68
Atrial fibrillation	Heart failure	rs35569628	13	113872712	-0.00017265	0.000175114	0.32417	1.378e-08	C	T	730.347	2134.68
Atrial fibrillation	Heart failure	rs35963991	8	11495702	0.000180924	0.000203663	0.374354	2.80098e-08	T	G	722.633	2134.68
Atrial fibrillation	Heart failure	rs3943207	8	21845619	-9.25692e-05	0.000231105	0.688752	6.91895e-10	T	G	865.772	2134.68
Atrial fibrillation	Heart failure	rs4073778	1	116297758	2.62783e-05	0.000148076	0.859143	4.95564e-13	A	C	1198.9	2134.68
Atrial fibrillation	Heart failure	rs4252627	17	37868715	-0.000158729	0.000156657	0.310953	5.633e-09	T	C	788.183	2134.68
Atrial fibrillation	Heart failure	rs4587869	14	32992334	5.26162e-05	0.000166622	0.752168	1.18713e-20	C	G	2157.8	2134.68
Atrial fibrillation	Heart failure	rs4642101	3	12842223	0.00023094	0.000153634	0.132792	2.9451e-24	G	T	2373.93	2134.68
Atrial fibrillation	Heart failure	rs464901	22	18597502	-0.000215726	0.000155295	0.164791	1.53109e-12	C	T	1187.15	2134.68
Atrial fibrillation	Heart failure	rs4757877	11	20010291	-0.000175425	0.000175542	0.317633	2.93089e-20	G	A	1996.22	2134.68
Atrial fibrillation	Heart failure	rs4935786	11	121661507	-0.000470812	0.000168796	0.00528372	4.854e-09	A	T	866.305	2134.68
Atrial fibrillation	Heart failure	rs4946333	6	118565665	-0.000121893	0.000146558	0.405575	5.47016e-22	G	A	2107.96	2134.68
Atrial fibrillation	Heart failure	rs4965430	15	99268850	-8.84708e-06	0.000151971	0.953577	1.258e-10	G	C	951.523	2134.68
Atrial fibrillation	Heart failure	rs55734480	7	14372009	0.00012771	0.000165383	0.439993	2.2009e-12	A	G	1160.31	2134.68
Atrial fibrillation	Heart failure	rs55985730	7	128417044	0.00015415	0.000323095	0.633288	5.236e-09	G	T	874.791	2134.68
Atrial fibrillation	Heart failure	rs56201652	7	92278116	-0.000586168	0.000165655	0.000402495	1.74301e-12	A	G	1138.94	2134.68
Atrial fibrillation	Heart failure	rs56326533	2	201168758	0.000472449	0.00014961	0.00158939	6.27769e-24	C	T	2310.59	2134.68
Atrial fibrillation	Heart failure	rs577676	1	170587340	-0.000200645	0.000147415	0.173488	1.61994e-43	T	C	4342.34	2134.68
Atrial fibrillation	Heart failure	rs60902112	3	194800853	-9.69561e-05	0.000175881	0.581456	1.71902e-08	T	C	715.091	2134.68
Atrial fibrillation	Heart failure	rs62254082	3	69417585	0.000236653	0.000152818	0.12148	6.34293e-09	C	T	798.513	2134.68
Atrial fibrillation	Heart failure	rs62377206	5	168383543	0.00113514	0.000337765	0.000777446	8.20597e-09	A	G	772.756	2134.68
Atrial fibrillation	Heart failure	rs62521286	8	124551975	-0.00028923	0.000292152	0.322175	4.4978e-19	G	A	1847.25	2134.68
Atrial fibrillation	Heart failure	rs6462079	7	28415827	0.000171033	0.000166664	0.30479	8.79306e-10	A	G	901.78	2134.68
Atrial fibrillation	Heart failure	rs6546620	2	26159940	-0.000114472	0.000196467	0.560126	3.18787e-12	C	T	1197.29	2134.68
Atrial fibrillation	Heart failure	rs6560886	12	133150210	-8.49988e-05	0.00018903	0.652958	1.49101e-08	C	T	895.362	2134.68
Atrial fibrillation	Heart failure	rs6580277	5	142818123	-0.000247477	0.00017061	0.146909	1.64286e-17	G	A	1675.79	2134.68
Atrial fibrillation	Heart failure	rs6596717	5	106427609	-0.000224814	0.000151219	0.137102	2.99999e-09	A	C	804.843	2134.68
Atrial fibrillation	Heart failure	rs6665642	1	154802139	0.000178703	0.000237239	0.451295	3.05802e-08	T	C	823.041	2134.68
Atrial fibrillation	Heart failure	rs6689306	1	154395946	0.000115892	0.00015062	0.441636	1.35988e-11	G	A	1058.54	2134.68
Atrial fibrillation	Heart failure	rs6747542	2	70106832	5.1132e-05	0.000147338	0.728563	1.09597e-16	C	T	1576.19	2134.68
Atrial fibrillation	Heart failure	rs6771054	3	89489529	6.62744e-05	0.000149504	0.657553	2.42382e-11	C	T	1037.39	2134.68
Atrial fibrillation	Heart failure	rs6790396	3	38771925	-0.000219623	0.00014862	0.139477	2.40104e-20	G	C	1955.42	2134.68
Atrial fibrillation	Heart failure	rs67969609	2	145760353	-0.000396207	0.000290273	0.17227	1.71199e-08	G	C	687.894	2134.68
Atrial fibrillation	Heart failure	rs6838973	4	111765495	7.30672e-05	0.000147993	0.621503	1.03039e-111	T	C	11780.7	2134.68
Atrial fibrillation	Heart failure	rs6882776	5	172664163	-2.47357e-05	0.000163492	0.879742	9.63607e-22	A	G	2121.39	2134.68
Atrial fibrillation	Heart failure	rs6994744	8	141740868	-2.7383e-05	0.000146484	0.851711	1.09499e-09	C	A	846.035	2134.68
Atrial fibrillation	Heart failure	rs71454237	12	70013415	0.000109883	0.000182989	0.548181	1.78402e-13	A	G	1311.83	2134.68
Atrial fibrillation	Heart failure	rs7172038	15	73667255	-0.000290704	0.000199582	0.145238	4.78189e-36	G	T	3482.24	2134.68
Atrial fibrillation	Heart failure	rs7224711	17	76772288	-4.93372e-05	0.000146595	0.736455	3.72297e-08	T	C	685.767	2134.68
Atrial fibrillation	Heart failure	rs7225165	17	1309850	-0.00021438	0.000229725	0.350715	3.20302e-09	A	G	889.37	2134.68
Atrial fibrillation	Heart failure	rs72694603	1	112458893	0.00011627	0.000158252	0.462514	2.25788e-14	T	C	1361.51	2134.68
Atrial fibrillation	Heart failure	rs72700114	1	170193825	4.55473e-05	0.000282745	0.872023	3.28776e-54	C	G	5918.61	2134.68
Atrial fibrillation	Heart failure	rs72811294	17	12618680	0.00031143	0.000231813	0.179126	9.66941e-12	C	G	1073.18	2134.68
Atrial fibrillation	Heart failure	rs72926475	2	86594487	-0.000200055	0.000222822	0.369279	2.37192e-11	A	G	1037.04	2134.68
Atrial fibrillation	Heart failure	rs72966339	6	122398241	1.38577e-05	0.000152871	0.927771	7.42164e-19	T	C	1822.48	2134.68
Atrial fibrillation	Heart failure	rs73041705	3	24463235	-0.000108027	0.000160175	0.500037	1.546e-09	C	T	847.921	2134.68
Atrial fibrillation	Heart failure	rs73366713	6	16415751	-0.000131227	0.000208913	0.529912	1.53109e-25	A	G	2659.53	2134.68
Atrial fibrillation	Heart failure	rs74500426	4	174642789	3.51123e-05	0.000277325	0.899249	4.28845e-13	T	G	1235.48	2134.68
Atrial fibrillation	Heart failure	rs74832855	1	170171598	-0.000106775	0.000405137	0.792126	1.43285e-11	G	A	1084.53	2134.68
Atrial fibrillation	Heart failure	rs74884082	14	73249419	-0.00017486	0.00017197	0.309247	3.47896e-10	T	C	939.138	2134.68
Atrial fibrillation	Heart failure	rs74910854	7	74110705	0.000636768	0.00028918	0.0276675	4.31301e-08	G	A	1078.2	2134.68
Atrial fibrillation	Heart failure	rs7508	8	17913970	0.00033545	0.000164092	0.040927	1.69083e-21	A	G	2146.44	2134.68
Atrial fibrillation	Heart failure	rs7529220	1	22282619	-0.000242537	0.000215115	0.259542	1.98299e-10	C	T	1031.91	2134.68
Atrial fibrillation	Heart failure	rs7574892	2	175512820	-5.42839e-05	0.00014668	0.71132	1.97606e-16	A	G	1571.42	2134.68
Atrial fibrillation	Heart failure	rs76097649	11	128764570	1.21297e-05	0.000254752	0.962024	1.26009e-20	A	G	2315.74	2134.68
Atrial fibrillation	Heart failure	rs7612445	3	179172979	0.000185482	0.000189417	0.327469	4.80795e-09	T	G	765.193	2134.68
Atrial fibrillation	Heart failure	rs77316573	16	2265271	-0.000108695	0.000191461	0.570229	3.26498e-09	T	C	920.804	2134.68
Atrial fibrillation	Heart failure	rs775498	12	70071513	-0.000252767	0.000162018	0.118732	1.053e-08	G	A	743.898	2134.68
Atrial fibrillation	Heart failure	rs7789146	7	150661409	-0.000275456	0.000193319	0.154193	2.11592e-11	A	G	1033.01	2134.68
Atrial fibrillation	Heart failure	rs7915134	10	75420180	-0.000601151	0.000210457	0.00428489	1.42004e-34	T	C	3476.58	2134.68
Atrial fibrillation	Heart failure	rs79187193	1	147255831	-0.000256523	0.00034614	0.458637	3.14992e-14	A	G	1496	2134.68
Atrial fibrillation	Heart failure	rs8088085	18	48708548	0.000100642	0.000146916	0.493324	4.79402e-08	C	A	683.675	2134.68
Atrial fibrillation	Heart failure	rs883079	12	114793240	0.000198569	0.000165718	0.230827	2.83727e-40	T	C	4123.16	2134.68
Atrial fibrillation	Heart failure	rs9506925	13	23368943	-0.000162284	0.000163499	0.320922	2.716e-09	T	C	813.89	2134.68
Atrial fibrillation	Heart failure	rs9953366	18	46474192	0.000165879	0.000158932	0.296621	1.82306e-11	C	T	1107.02	2134.68
Heart failure	Malignant neoplasm of colon	rs114327781	5	2657875	0.0971	0.1122	0.3865	8.35084e-07	G	T	0.0938359	0.0952146
Heart failure	Malignant neoplasm of colon	rs115914992	4	94878866	-0.0379	0.1192	0.7504	1.51789e-08	A	T	0.129756	0.0952146
Heart failure	Malignant neoplasm of colon	rs116361197	5	34684250	-0.0129	0.1703	0.9394	3.22107e-06	A	G	0.0835371	0.0952146
Heart failure	Malignant neoplasm of colon	rs117193612	9	14366507	0.021	0.0606	0.7286	3.88276e-08	G	C	0.120668	0.0952146
Heart failure	Malignant neoplasm of colon	rs12619026	2	170354790	-0.0581	0.0441	0.1869	2.37958e-06	G	A	0.086044	0.0952146
Heart failure	Malignant neoplasm of colon	rs1326222	10	95474074	-0.0747	0.0492	0.1287	5.24759e-07	T	C	0.097784	0.0952146
Heart failure	Malignant neoplasm of colon	rs140161484	15	84301040	-0.0292	0.0688	0.671699	4.91972e-06	T	C	0.0825816	0.0952146
Heart failure	Malignant neoplasm of colon	rs144819505	20	3121856	-0.1165	0.1058	0.2705	3.32797e-06	G	C	0.0923029	0.0952146
Heart failure	Malignant neoplasm of colon	rs34464612	16	1705417	-0.106	0.0534	0.0469905	2.13777e-06	C	G	0.0869719	0.0952146
Heart failure	Malignant neoplasm of colon	rs35813832	14	52644354	-0.0018	0.0354	0.96	1.47924e-06	T	A	0.0941141	0.0952146
Heart failure	Malignant neoplasm of colon	rs566275	11	104856055	-0.058	0.0347	0.0947611	3.05021e-06	C	T	0.084848	0.0952146
Heart failure	Malignant neoplasm of colon	rs5744219	20	37001702	0.1473	0.1295	0.2554	1.69813e-06	T	C	0.101975	0.0952146
Heart failure	Malignant neoplasm of colon	rs627443	6	148202946	-0.0294	0.0523	0.5739	2.12183e-06	G	A	0.0876088	0.0952146
Heart failure	Malignant neoplasm of colon	rs75106972	16	11425898	-0.0877	0.0926	0.3435	1.12326e-06	T	C	0.0949361	0.0952146
Heart failure	Malignant neoplasm of colon	rs7768398	6	127920480	0.0494	0.0967	0.6092	4.46879e-06	T	G	0.0868373	0.0952146
Heart failure	Malignant neoplasm of colon	rs78974797	8	122112990	-0.1248	0.1186	0.2927	1.29256e-06	G	A	0.0903421	0.0952146
Heart failure	Malignant neoplasm of colon	rs79912251	7	92418979	0.096	0.3513	0.784701	4.16208e-07	A	G	0.104506	0.0952146
Heart failure	Malignant neoplasm of lip, oral cavity and pharynx	rs114327781	5	2657875	-0.5239	0.424	0.2166	8.35084e-07	G	T	0.0938359	0.0952146
Heart failure	Malignant neoplasm of lip, oral cavity and pharynx	rs115914992	4	94878866	0.3802	0.4421	0.3898	1.51789e-08	A	T	0.129756	0.0952146
Heart failure	Malignant neoplasm of lip, oral cavity and pharynx	rs116361197	5	34684250	1.5863	0.6422	0.0134999	3.22107e-06	A	G	0.0835371	0.0952146
Heart failure	Malignant neoplasm of lip, oral cavity and pharynx	rs117193612	9	14366507	-0.0776	0.2221	0.7268	3.88276e-08	G	C	0.120668	0.0952146
Heart failure	Malignant neoplasm of lip, oral cavity and pharynx	rs12619026	2	170354790	0.0663	0.1614	0.6811	2.37958e-06	G	A	0.086044	0.0952146
Heart failure	Malignant neoplasm of lip, oral cavity and pharynx	rs1326222	10	95474074	0.1952	0.18	0.2784	5.24759e-07	T	C	0.097784	0.0952146
Heart failure	Malignant neoplasm of lip, oral cavity and pharynx	rs140161484	15	84301040	0.0312	0.2537	0.9021	4.91972e-06	T	C	0.0825816	0.0952146
Heart failure	Malignant neoplasm of lip, oral cavity and pharynx	rs144819505	20	3121856	0.3846	0.3879	0.3214	3.32797e-06	G	C	0.0923029	0.0952146
Heart failure	Malignant neoplasm of lip, oral cavity and pharynx	rs34464612	16	1705417	-0.0779	0.1955	0.6904	2.13777e-06	C	G	0.0869719	0.0952146
Heart failure	Malignant neoplasm of lip, oral cavity and pharynx	rs35813832	14	52644354	0.1689	0.1298	0.1932	1.47924e-06	T	A	0.0941141	0.0952146
Heart failure	Malignant neoplasm of lip, oral cavity and pharynx	rs566275	11	104856055	-0.0459	0.1274	0.7188	3.05021e-06	C	T	0.084848	0.0952146
Heart failure	Malignant neoplasm of lip, oral cavity and pharynx	rs5744219	20	37001702	0.795	0.4767	0.0953806	1.69813e-06	T	C	0.101975	0.0952146
Heart failure	Malignant neoplasm of lip, oral cavity and pharynx	rs627443	6	148202946	0.1345	0.1912	0.4817	2.12183e-06	G	A	0.0876088	0.0952146
Heart failure	Malignant neoplasm of lip, oral cavity and pharynx	rs75106972	16	11425898	0.3309	0.3364	0.3253	1.12326e-06	T	C	0.0949361	0.0952146
Heart failure	Malignant neoplasm of lip, oral cavity and pharynx	rs7768398	6	127920480	-0.3435	0.3555	0.334	4.46879e-06	T	G	0.0868373	0.0952146
Heart failure	Malignant neoplasm of lip, oral cavity and pharynx	rs78974797	8	122112990	0.5032	0.4322	0.2443	1.29256e-06	G	A	0.0903421	0.0952146
Heart failure	Malignant neoplasm of lip, oral cavity and pharynx	rs79912251	7	92418979	-1.055	1.349	0.4342	4.16208e-07	A	G	0.104506	0.0952146
Heart failure	Malignant neoplasm of oesophagus	rs114327781	5	2657875	-0.3214	0.3136	0.3055	8.35084e-07	G	T	0.0938359	0.0952146
Heart failure	Malignant neoplasm of oesophagus	rs115914992	4	94878866	0.7725	0.3311	0.0196399	1.51789e-08	A	T	0.129756	0.0952146
Heart failure	Malignant neoplasm of oesophagus	rs116361197	5	34684250	-0.0344	0.4617	0.9405	3.22107e-06	A	G	0.0835371	0.0952146
Heart failure	Malignant neoplasm of oesophagus	rs117193612	9	14366507	0.3698	0.1662	0.0260699	3.88276e-08	G	C	0.120668	0.0952146
Heart failure	Malignant neoplasm of oesophagus	rs12619026	2	170354790	-0.0895	0.1208	0.4585	2.37958e-06	G	A	0.086044	0.0952146
Heart failure	Malignant neoplasm of oesophagus	rs1326222	10	95474074	0.3787	0.1342	0.00478597	5.24759e-07	T	C	0.097784	0.0952146
Heart failure	Malignant neoplasm of oesophagus	rs140161484	15	84301040	0.0625	0.1907	0.7431	4.91972e-06	T	C	0.0825816	0.0952146
Heart failure	Malignant neoplasm of oesophagus	rs144819505	20	3121856	-0.1003	0.2942	0.733199	3.32797e-06	G	C	0.0923029	0.0952146
Heart failure	Malignant neoplasm of oesophagus	rs34464612	16	1705417	0.271	0.1465	0.0643398	2.13777e-06	C	G	0.0869719	0.0952146
Heart failure	Malignant neoplasm of oesophagus	rs35813832	14	52644354	0.1979	0.0968	0.0408696	1.47924e-06	T	A	0.0941141	0.0952146
Heart failure	Malignant neoplasm of oesophagus	rs566275	11	104856055	0.1958	0.0951	0.0395103	3.05021e-06	C	T	0.084848	0.0952146
Heart failure	Malignant neoplasm of oesophagus	rs5744219	20	37001702	-0.1478	0.3537	0.676	1.69813e-06	T	C	0.101975	0.0952146
Heart failure	Malignant neoplasm of oesophagus	rs627443	6	148202946	-0.0069	0.1426	0.9616	2.12183e-06	G	A	0.0876088	0.0952146
Heart failure	Malignant neoplasm of oesophagus	rs75106972	16	11425898	-0.5239	0.2533	0.03865	1.12326e-06	T	C	0.0949361	0.0952146
Heart failure	Malignant neoplasm of oesophagus	rs7768398	6	127920480	0.0316	0.2698	0.9069	4.46879e-06	T	G	0.0868373	0.0952146
Heart failure	Malignant neoplasm of oesophagus	rs78974797	8	122112990	0.3549	0.3202	0.2677	1.29256e-06	G	A	0.0903421	0.0952146
Heart failure	Malignant neoplasm of oesophagus	rs79912251	7	92418979	0.9471	1.0043	0.3457	4.16208e-07	A	G	0.104506	0.0952146
Heart failure	Malignant neoplasm of pancreas	rs114327781	5	2657875	0.0787	0.2018	0.6967	8.35084e-07	G	T	0.0938359	0.0952146
Heart failure	Malignant neoplasm of pancreas	rs115914992	4	94878866	0.0574	0.2046	0.778901	1.51789e-08	A	T	0.129756	0.0952146
Heart failure	Malignant neoplasm of pancreas	rs116361197	5	34684250	-0.229	0.2916	0.4322	3.22107e-06	A	G	0.0835371	0.0952146
Heart failure	Malignant neoplasm of pancreas	rs117193612	9	14366507	-0.0162	0.105	0.8772	3.88276e-08	G	C	0.120668	0.0952146
Heart failure	Malignant neoplasm of pancreas	rs12619026	2	170354790	-0.1478	0.0748	0.0481504	2.37958e-06	G	A	0.086044	0.0952146
Heart failure	Malignant neoplasm of pancreas	rs1326222	10	95474074	0.1326	0.0833	0.1117	5.24759e-07	T	C	0.097784	0.0952146
Heart failure	Malignant neoplasm of pancreas	rs140161484	15	84301040	0.0009	0.1193	0.9942	4.91972e-06	T	C	0.0825816	0.0952146
Heart failure	Malignant neoplasm of pancreas	rs144819505	20	3121856	0.2112	0.1831	0.2487	3.32797e-06	G	C	0.0923029	0.0952146
Heart failure	Malignant neoplasm of pancreas	rs34464612	16	1705417	0.1097	0.0906	0.2257	2.13777e-06	C	G	0.0869719	0.0952146
Heart failure	Malignant neoplasm of pancreas	rs35813832	14	52644354	-0.011	0.0603	0.8555	1.47924e-06	T	A	0.0941141	0.0952146
Heart failure	Malignant neoplasm of pancreas	rs566275	11	104856055	0.0542	0.059	0.3587	3.05021e-06	C	T	0.084848	0.0952146
Heart failure	Malignant neoplasm of pancreas	rs5744219	20	37001702	0.1496	0.2192	0.4948	1.69813e-06	T	C	0.101975	0.0952146
Heart failure	Malignant neoplasm of pancreas	rs627443	6	148202946	0.0056	0.0891	0.9496	2.12183e-06	G	A	0.0876088	0.0952146
Heart failure	Malignant neoplasm of pancreas	rs75106972	16	11425898	0.0477	0.1575	0.7619	1.12326e-06	T	C	0.0949361	0.0952146
Heart failure	Malignant neoplasm of pancreas	rs7768398	6	127920480	-0.0652	0.1686	0.6989	4.46879e-06	T	G	0.0868373	0.0952146
Heart failure	Malignant neoplasm of pancreas	rs78974797	8	122112990	-0.1308	0.2005	0.514301	1.29256e-06	G	A	0.0903421	0.0952146
Heart failure	Malignant neoplasm of pancreas	rs79912251	7	92418979	-0.2689	0.6412	0.674899	4.16208e-07	A	G	0.104506	0.0952146
Heart failure	Malignant neoplasm of rectum	rs114327781	5	2657875	-0.1886	0.1445	0.1919	8.35084e-07	G	T	0.0938359	0.0952146
Heart failure	Malignant neoplasm of rectum	rs115914992	4	94878866	-0.0325	0.1535	0.8322	1.51789e-08	A	T	0.129756	0.0952146
Heart failure	Malignant neoplasm of rectum	rs116361197	5	34684250	-0.2016	0.2186	0.3564	3.22107e-06	A	G	0.0835371	0.0952146
Heart failure	Malignant neoplasm of rectum	rs117193612	9	14366507	-0.0082	0.0781	0.9162	3.88276e-08	G	C	0.120668	0.0952146
Heart failure	Malignant neoplasm of rectum	rs12619026	2	170354790	-0.0837	0.0568	0.1406	2.37958e-06	G	A	0.086044	0.0952146
Heart failure	Malignant neoplasm of rectum	rs1326222	10	95474074	-0.0685	0.0635	0.2807	5.24759e-07	T	C	0.097784	0.0952146
Heart failure	Malignant neoplasm of rectum	rs140161484	15	84301040	-0.0937	0.0884	0.2891	4.91972e-06	T	C	0.0825816	0.0952146
Heart failure	Malignant neoplasm of rectum	rs144819505	20	3121856	0.1256	0.1379	0.3625	3.32797e-06	G	C	0.0923029	0.0952146
Heart failure	Malignant neoplasm of rectum	rs34464612	16	1705417	-0.1598	0.0689	0.0203301	2.13777e-06	C	G	0.0869719	0.0952146
Heart failure	Malignant neoplasm of rectum	rs35813832	14	52644354	0.0156	0.0456	0.7322	1.47924e-06	T	A	0.0941141	0.0952146
Heart failure	Malignant neoplasm of rectum	rs566275	11	104856055	-0.0281	0.0448	0.5302	3.05021e-06	C	T	0.084848	0.0952146
Heart failure	Malignant neoplasm of rectum	rs5744219	20	37001702	0.0676	0.1667	0.6849	1.69813e-06	T	C	0.101975	0.0952146
Heart failure	Malignant neoplasm of rectum	rs627443	6	148202946	-0.0678	0.0674	0.3149	2.12183e-06	G	A	0.0876088	0.0952146
Heart failure	Malignant neoplasm of rectum	rs75106972	16	11425898	0.0326	0.1193	0.784701	1.12326e-06	T	C	0.0949361	0.0952146
Heart failure	Malignant neoplasm of rectum	rs7768398	6	127920480	-0.0183	0.125	0.8834	4.46879e-06	T	G	0.0868373	0.0952146
Heart failure	Malignant neoplasm of rectum	rs78974797	8	122112990	-0.0102	0.1525	0.9469	1.29256e-06	G	A	0.0903421	0.0952146
Heart failure	Malignant neoplasm of rectum	rs79912251	7	92418979	-0.0641	0.4491	0.8864	4.16208e-07	A	G	0.104506	0.0952146
Heart failure	Malignant neoplasm of small intestine	rs114327781	5	2657875	0.1533	0.2957	0.6041	8.35084e-07	G	T	0.0938359	0.0952146
Heart failure	Malignant neoplasm of small intestine	rs115914992	4	94878866	0.7268	0.3122	0.0199099	1.51789e-08	A	T	0.129756	0.0952146
Heart failure	Malignant neoplasm of small intestine	rs116361197	5	34684250	0.1828	0.4496	0.6842	3.22107e-06	A	G	0.0835371	0.0952146
Heart failure	Malignant neoplasm of small intestine	rs117193612	9	14366507	0.2191	0.1588	0.1677	3.88276e-08	G	C	0.120668	0.0952146
Heart failure	Malignant neoplasm of small intestine	rs12619026	2	170354790	0.067	0.1151	0.5608	2.37958e-06	G	A	0.086044	0.0952146
Heart failure	Malignant neoplasm of small intestine	rs1326222	10	95474074	-0.1635	0.1289	0.2048	5.24759e-07	T	C	0.097784	0.0952146
Heart failure	Malignant neoplasm of small intestine	rs140161484	15	84301040	0.1685	0.1792	0.3471	4.91972e-06	T	C	0.0825816	0.0952146
Heart failure	Malignant neoplasm of small intestine	rs144819505	20	3121856	0.5538	0.2744	0.0435402	3.32797e-06	G	C	0.0923029	0.0952146
Heart failure	Malignant neoplasm of small intestine	rs34464612	16	1705417	-0.0728	0.139	0.6004	2.13777e-06	C	G	0.0869719	0.0952146
Heart failure	Malignant neoplasm of small intestine	rs35813832	14	52644354	-0.0896	0.0926	0.3332	1.47924e-06	T	A	0.0941141	0.0952146
Heart failure	Malignant neoplasm of small intestine	rs566275	11	104856055	-0.0294	0.0908	0.746	3.05021e-06	C	T	0.084848	0.0952146
Heart failure	Malignant neoplasm of small intestine	rs5744219	20	37001702	-0.4195	0.3354	0.2111	1.69813e-06	T	C	0.101975	0.0952146
Heart failure	Malignant neoplasm of small intestine	rs627443	6	148202946	-0.1894	0.1372	0.1673	2.12183e-06	G	A	0.0876088	0.0952146
Heart failure	Malignant neoplasm of small intestine	rs75106972	16	11425898	-0.0103	0.2418	0.966	1.12326e-06	T	C	0.0949361	0.0952146
Heart failure	Malignant neoplasm of small intestine	rs7768398	6	127920480	-0.1194	0.2547	0.6391	4.46879e-06	T	G	0.0868373	0.0952146
Heart failure	Malignant neoplasm of small intestine	rs78974797	8	122112990	-0.0561	0.3104	0.8565	1.29256e-06	G	A	0.0903421	0.0952146
Heart failure	Malignant neoplasm of small intestine	rs79912251	7	92418979	0.6895	0.9387	0.4626	4.16208e-07	A	G	0.104506	0.0952146
Heart failure	Malignant neoplasm of stomach	rs114327781	5	2657875	-0.4954	0.192	0.00985598	8.35084e-07	G	T	0.0938359	0.0952146
Heart failure	Malignant neoplasm of stomach	rs115914992	4	94878866	-0.2565	0.2015	0.2032	1.51789e-08	A	T	0.129756	0.0952146
Heart failure	Malignant neoplasm of stomach	rs116361197	5	34684250	0.0798	0.286	0.7801	3.22107e-06	A	G	0.0835371	0.0952146
Heart failure	Malignant neoplasm of stomach	rs117193612	9	14366507	0.1421	0.1012	0.1602	3.88276e-08	G	C	0.120668	0.0952146
Heart failure	Malignant neoplasm of stomach	rs12619026	2	170354790	-0.0594	0.0733	0.4177	2.37958e-06	G	A	0.086044	0.0952146
Heart failure	Malignant neoplasm of stomach	rs1326222	10	95474074	0.0236	0.0819	0.7734	5.24759e-07	T	C	0.097784	0.0952146
Heart failure	Malignant neoplasm of stomach	rs140161484	15	84301040	0.0919	0.1151	0.4244	4.91972e-06	T	C	0.0825816	0.0952146
Heart failure	Malignant neoplasm of stomach	rs144819505	20	3121856	0.1161	0.1794	0.5176	3.32797e-06	G	C	0.0923029	0.0952146
Heart failure	Malignant neoplasm of stomach	rs34464612	16	1705417	-0.0622	0.0887	0.4832	2.13777e-06	C	G	0.0869719	0.0952146
Heart failure	Malignant neoplasm of stomach	rs35813832	14	52644354	0.016	0.0589	0.7858	1.47924e-06	T	A	0.0941141	0.0952146
Heart failure	Malignant neoplasm of stomach	rs566275	11	104856055	-0.0342	0.0578	0.5534	3.05021e-06	C	T	0.084848	0.0952146
Heart failure	Malignant neoplasm of stomach	rs5744219	20	37001702	0.3126	0.2134	0.1429	1.69813e-06	T	C	0.101975	0.0952146
Heart failure	Malignant neoplasm of stomach	rs627443	6	148202946	0.0135	0.0867	0.8763	2.12183e-06	G	A	0.0876088	0.0952146
Heart failure	Malignant neoplasm of stomach	rs75106972	16	11425898	-0.0286	0.154	0.8525	1.12326e-06	T	C	0.0949361	0.0952146
Heart failure	Malignant neoplasm of stomach	rs7768398	6	127920480	0.1873	0.162	0.2475	4.46879e-06	T	G	0.0868373	0.0952146
Heart failure	Malignant neoplasm of stomach	rs78974797	8	122112990	-0.1378	0.1967	0.483499	1.29256e-06	G	A	0.0903421	0.0952146
Heart failure	Malignant neoplasm of stomach	rs79912251	7	92418979	-0.3659	0.6126	0.550399	4.16208e-07	A	G	0.104506	0.0952146
