# Supplementary material for: Connecting atrial fibrillation to digestive neoplasms: exploring mediation via ischemic stroke and heart failure in Mendelian randomization studies
Source: Front Oncol. 2024 Feb 20;14:1301327. doi: 10.3389/fonc.2024.1301327 (PMC10912520; doi:10.3389/fonc.2024.1301327)
Supplement: Supplementary File 1 — Scatter diagrams. [file DataSheet_1.zip › Table S2.XLSX]

## Sheet: Sheet1
	Table S2: the MR and sensitivity analyses: association of AF with 7 digestive system cancers. Abbreviations: MR, Mendelian randomization; IVW, inverse variance weighted; AF, atrial fibrillation; SNPs, single‐nucleotide polymorphisms; OR: odds ratio; CI: confidence interval.
Exposure	Outcome	Sample size	No. of SNPs	Methods	OR(95% CI )	P	MR‐Egger regression		Heterogeneity analyses
							Intercept	p_intercept	Method	Q	Q_pval
AF	Colon cancer	1030836	108	IVW	1.12(1.00,1.25)	0.043	-0.005	0.549	MR-Egger	138	0.021
				MR Egger	1.18(0.96,1.46)	0.119
				Weighted median	1.20(1.02,1.42)	0.03			IVW	138	0.021
				Weighted mode	1.14(0.97,1.34)	0.114
	Lip, oral cavity, and pharynx cancer		107	IVW	1.00 (0.70,1.44)	0.981	-0.002	0.943	MR-Egger	105	0.488
				MR Egger	1.03(0.52,2.04)	0.942
				Weighted median	0.85(0.43,1.68)	0.632			IVW	105	0.487
				Weighted mode	0.80(0.41,1.56)	0.507
	Esophagus cancer		108	IVW	1.40(1.07,1.83)	0.013	0.002	0.917	MR-Egger	101	0.61
				MR Egger	1.37(0.82,2.28)	0.23
				Weighted median	1.21 (0.71,2.04)	0.485			IVW	101	0.64
				Weighted mode	1.18(0.68,2.02)	0.559
	Pancreas cancer		108	IVW	1.03(0.87,1.23)	0.73	0.002	0.536	MR-Egger	116	0.24
				MR Egger	0.87(0.63,1.22)	0.42
				Weighted median	0.84(0.64,1.10)	0.213			IVW	118	0.24
				Weighted mode	0.89(0.67,1.18)	0.407
	Rectum cancer		107	IVW	0.91(0.78,1.05)	0.185	0.016	0.247	MR-Egger	136	0.02
				MR Egger	0.74(0.57,0.98)	0.038
				Weighted median	0.81(0.64,1.02)	0.068			IVW	140	0.02
				Weighted mode	0.80(0.64,1.00)	0.051
	Small intestine cancer		107	IVW	1.34(1.04,1.74)	0.025	-0.014	0.475	MR-Egger	98	0.68
				MR Egger	1.56(0.96,2.55)	0.076
				Weighted median	1.47(0.89,2.42)	0.137			IVW	98	0.68
				Weighted mode	1.45(0.89,2.35)	0.142
	Stomach cancer		108	IVW	1.11(0.93,1.32)	0.263	0.004	0.755	MR-Egger	129	0.06
				MR Egger	1.06(0.75,1.49)	0.752
				Weighted median	1.14(0.84,1.54)	0.394			IVW	129	0.06
				Weighted mode	1.07(0.78,1.45)	0.681
